# Supplementary material for: A supervised multiclass framework for mineral classification of Iberian beads
Source: PLoS One. 2024 Jul 10;19(7):e0302563. doi: 10.1371/journal.pone.0302563 (PMC11236108; doi:10.1371/journal.pone.0302563)
Supplement: S1 Dataset — Data used to develop the models presented in this study. It contains eight tabs with training and proof-of-concept data, in addition to data and statistics of the reference material, detection limits, imputation values and number of samples of each site considered. (XLSX) [file pone.0302563.s001.xlsx]

## Sheet: Training
index	Name	XRD_MIN_	XRD_MIN_2	XRD_MIN_3	XRD_MIN_4	target	Strunz	Mg	Al	Si	P	S	Cl	K	Ca	Sc	Ti	V	Cr	Mn	Fe	Co	Ni	Cu	Zn	Ga	Ge	As	Se	Br	Rb	Sr	Y	Zr	Nb	Mo	Ru	Pd	Ag	Cd	In	Sn	Sb	Te	Ba	Ta	W	Au	Hg
1	MP-865	Variscite				Variscite	Phosphates,Arsenates,Vanadates	0.504349978373619	35.30505924886	8.96929464833498	42.35178558630521	0.26664791433040697	1.0735754405662399	0.724701564914572	2.36985847415839	0.0050434997837361896	0.275845205127151	0.0982127082852323	0.24181561967948198	0.0050434997837361896	7.53341453058205	0.0050434997837361896	0.0050434997837361896	0.00825424066831215	0.016431102079165	0.0005043499783736192	0.0005043499783736192	0.101513543069782	0.0005043499783736192	0.0005043499783736192	0.0005043499783736192	0.0688430237542626	0.0005043499783736192	0.00547341136751165	0.0005043499783736192	0.0033640853169267	0.0005043499783736192	0.0005043499783736192	0.0005043499783736192	0.0005043499783736192	0.0005043499783736192	0.00667028444146729	0.00816006453183336	0.0005043499783736192	0.0364683265510088	0.0005043499783736192	0.0005043499783736192	0.0005043499783736192	0.0005043499783736192
2	MP-1021	Annabergite				Annabergite	Phosphates,Arsenates,Vanadates	26.414908366759402	1.05984136784945	8.10146031882079	1.64107942653257	0.10285209445130697	1.51572749584642	0.006280834567826479	3.97664996153992	0.006280834567826479	0.0628516463949878	0.006280834567826479	0.0589477511558451	0.066080352036909	0.512071623015739	0.5571785437801711	36.585248715913	0.007511777722513021	0.0163313226755965	0.000628083456782648	0.000628083456782648	18.5830447596789	0.0202810248673026	0.000628083456782648	0.000628083456782648	0.000628083456782648	0.000628083456782648	0.00564575588180491	0.000628083456782648	0.000628083456782648	0.000628083456782648	0.000628083456782648	0.000628083456782648	0.000628083456782648	0.000628083456782648	0.0203699882791104	0.645983009961325	0.000628083456782648	0.000628083456782648	0.000628083456782648	0.000628083456782648	0.000628083456782648	0.0139024405409789
3	MP-1022	Annabergite				Annabergite	Phosphates,Arsenates,Vanadates	41.84154902551229	1.3109387044953402	2.45260844384469	0.25543820556496	0.0552588999366597	1.06578529513136	0.0060258514692833704	1.52352794396548	0.0060258514692833704	0.0342413687852817	0.0060258514692833704	0.0060258514692833704	0.0198529090236319	0.19001744896424105	0.383229961258956	30.1286413426546	0.0182067082444592	0.0228573136185726	0.000602585146928337	0.000602585146928337	20.1484230930308	0.0238070387663372	0.000602585146928337	0.000602585146928337	0.000602585146928337	0.000602585146928337	0.000602585146928337	0.000602585146928337	0.000602585146928337	0.000602585146928337	0.000602585146928337	0.0190489974137909	0.000602585146928337	0.000602585146928337	0.0205582498952048	0.42605580896074696	0.000602585146928337	0.000602585146928337	0.000602585146928337	0.00162814166694902	0.000602585146928337	0.0221699904498286
4	MP-1023	Annabergite				Annabergite	Phosphates,Arsenates,Vanadates	19.2316938628847	6.81905054868938	11.9556772398525	0.444426520491614	0.10683999251156	1.1671201360888999	0.006450640602487	6.44307585104439	0.006450640602487	0.0894818008241872	0.006450640602487	0.006450640602487	0.0346379369058514	0.52938107048434	0.7791162813449591	31.8939243228208	0.0151251919832966	0.0198314279764437	0.0006450640602487	0.0006450640602487	19.598076227825	0.0257303540512771	0.0006450640602487	0.0006450640602487	0.0006450640602487	0.0006450640602487	0.00509127119375454	0.0006450640602487	0.0006450640602487	0.0006450640602487	0.0006450640602487	0.0123786280218301	0.0006450640602487	0.0006450640602487	0.0006450640602487	0.766278463160086	0.0006450640602487	0.0006450640602487	0.0006450640602487	0.000883443007602369	0.0006450640602487	0.0234755852226707
5	MP-1024	Annabergite				Annabergite	Phosphates,Arsenates,Vanadates	21.4457024254381	5.43203050930326	9.358234586998	0.44895166793912894	0.0940893701634473	1.17936536337286	0.00650108880913819	5.23843909382476	0.00650108880913819	0.0719823065753702	0.00650108880913819	0.00650108880913819	0.0278087274772921	0.6998754753431611	0.8688268959797131	32.5113145533645	0.007775198273604991	0.0169040241289919	0.000650108880913819	0.000650108880913819	20.92466916335989	0.0210745556614375	0.000650108880913819	0.000650108880913819	0.000650108880913819	0.000650108880913819	0.000650108880913819	0.000650108880913819	0.000650108880913819	0.000650108880913819	0.000650108880913819	0.0141629356646656	0.000650108880913819	0.000650108880913819	0.000650108880913819	1.5756170397311802	0.000650108880913819	0.000650108880913819	0.000650108880913819	0.00105944998747528	0.000650108880913819	0.0224600156774155
6	MP-1025	Annabergite				Annabergite	Phosphates,Arsenates,Vanadates	22.2313416587409	6.08512744343551	13.746662627401301	1.00899629922024	0.0593471825254511	0.7450609718947829	0.00642794145866879	4.72432365902859	0.00642794145866879	0.0772153328751447	0.00642794145866879	0.00642794145866879	0.0293678930089531	1.1502268599960102	0.3840425886340901	30.742147772548105	0.000642794145866879	0.0162222444276591	0.000642794145866879	0.000642794145866879	17.257000625711502	0.0204304530286544	0.000642794145866879	0.000642794145866879	0.000642794145866879	0.000642794145866879	0.000642794145866879	0.000642794145866879	0.000642794145866879	0.000642794145866879	0.000642794145866879	0.000642794145866879	0.000642794145866879	0.000642794145866879	0.000642794145866879	1.66035797319803	0.000642794145866879	0.000642794145866879	0.000642794145866879	0.000642794145866879	0.000642794145866879	0.0209895889896209
7	MP-1026	Annabergite				Annabergite	Phosphates,Arsenates,Vanadates	28.8630778522467	2.59595759608517	4.86921510539427	1.59297574106143	0.0832925867895995	0.8954400035228052	0.00640374180449535	6.82732380768207	0.00640374180449535	0.0783962374377813	0.00640374180449535	0.00640374180449535	0.0198157214817469	0.3678611103737321	0.6253463099599671	30.627829351584	0.000640374180449535	0.0180221549713543	0.000640374180449535	0.000640374180449535	19.3128517582919	0.0218131535045681	0.000640374180449535	0.000640374180449535	0.000640374180449535	0.000640374180449535	0.005264849549867921	0.000640374180449535	0.000640374180449535	0.000640374180449535	0.000640374180449535	0.0180470706272975	0.000640374180449535	0.000640374180449535	0.000640374180449535	3.1162492559129302	0.000640374180449535	0.000640374180449535	0.000640374180449535	0.000640374180449535	0.000640374180449535	0.0215171343348615
8	MP-1027	Annabergite				Annabergite	Phosphates,Arsenates,Vanadates	22.1404945221431	5.57971515143816	8.09494440788368	2.02093329724554	0.064625632819413	0.905305761865176	0.0064625632819413	8.31080671568578	0.0064625632819413	0.0666953488056281	0.0064625632819413	0.0658735006429127	0.051053050063026	0.631964510389139	0.635696118395699	30.3731555510917	0.00064625632819413	0.0183853895754219	0.00064625632819413	0.00064625632819413	18.2072598184172	0.00064625632819413	0.00064625632819413	0.00064625632819413	0.00064625632819413	0.00064625632819413	0.00064625632819413	0.00064625632819413	0.00064625632819413	0.00064625632819413	0.00064625632819413	0.00064625632819413	0.00064625632819413	0.00064625632819413	0.00064625632819413	2.7750913370261197	0.00064625632819413	0.00064625632819413	0.00064625632819413	0.00064625632819413	0.00064625632819413	0.0224557884616037
9	MP-1028	Annabergite				Annabergite	Phosphates,Arsenates,Vanadates	0.6920478670271021	6.441877632589389	10.3697526751296	0.259177221460399	0.24284274809903	3.0024530874123596	1.0338768201200301	7.73947738111226	0.00692047867027102	0.15657714918218202	0.00692047867027102	0.0797247235074302	0.0361530703405254	1.25533976058457	0.9431945544875848	39.196512078115894	0.0006920478670271018	0.0234987192535969	0.0006920478670271018	0.0006920478670271018	27.282695375500804	0.0264652158187417	0.0006920478670271018	0.0006920478670271018	0.0006920478670271018	0.0006920478670271018	0.0006920478670271018	0.0006920478670271018	0.0006920478670271018	0.0006920478670271018	0.0006920478670271018	0.0006920478670271018	0.0006920478670271018	0.0006920478670271018	0.0006920478670271018	1.1681149608361499	0.0006920478670271018	0.0006920478670271018	0.0006920478670271018	0.0006920478670271018	0.0006920478670271018	0.0197688532731706
10	MP-1029	Annabergite				Annabergite	Phosphates,Arsenates,Vanadates	0.687268541462614	7.364282881464338	10.218852420486801	0.0687268541462614	0.169780625339485	2.810918641090669	1.09265467638539	9.79337951068663	0.00687268541462614	0.163536229286548	0.00687268541462614	0.0560431305446858	0.00687268541462614	0.8225808812133779	1.1836790415973302	38.8785119538246	0.000687268541462614	0.0200777441754909	0.000687268541462614	0.000687268541462614	25.3942249457729	0.0209737395363475	0.000687268541462614	0.000687268541462614	0.000687268541462614	0.000687268541462614	0.000687268541462614	0.000687268541462614	0.000687268541462614	0.000687268541462614	0.000687268541462614	0.000687268541462614	0.000687268541462614	0.000687268541462614	0.000687268541462614	1.19978483223795	0.000687268541462614	0.000687268541462614	0.000687268541462614	0.000687268541462614	0.000687268541462614	0.017610849509536
11	MP-1030	Annabergite				Annabergite	Phosphates,Arsenates,Vanadates	0.7047438252019741	4.786052128456371	13.620363214576399	0.906469748693957	0.150796713689505	2.80346894865959	0.007047438252019741	11.328865133605099	0.007047438252019741	0.17564488759812694	0.007047438252019741	0.0616698285381372	0.0549037746525984	0.691808693662319	0.6935866468992672	37.9895020912506	0.000704743825201974	0.0216661836747624	0.000704743825201974	0.000704743825201974	21.3935588174984	0.0164203142719686	0.000704743825201974	0.000704743825201974	0.000704743825201974	0.000704743825201974	0.000704743825201974	0.000704743825201974	0.000704743825201974	0.000704743825201974	0.000704743825201974	0.000704743825201974	0.000704743825201974	0.000704743825201974	0.000704743825201974	4.55293682474028	0.000704743825201974	0.000704743825201974	0.000704743825201974	0.000704743825201974	0.000704743825201974	0.00948605776980572
12	MP-1031	Annabergite				Annabergite	Phosphates,Arsenates,Vanadates	0.712988926344534	5.899559250451441	8.286512923201691	0.35633333052926297	0.31335040462241104	3.77512049294412	0.0071298892634453406	16.2930013521793	0.0071298892634453406	0.2457709337264669	0.0071298892634453406	0.0071298892634453406	0.115115435157378	1.57343997283016	0.410737176953438	34.1703341288617	0.000712988926344534	0.0278085310825721	0.000712988926344534	0.000712988926344534	21.7862168488339	0.0239254999279864	0.000712988926344534	0.000712988926344534	0.000712988926344534	0.000712988926344534	0.000712988926344534	0.000712988926344534	0.000712988926344534	0.000712988926344534	0.000712988926344534	0.000712988926344534	0.000712988926344534	0.000712988926344534	0.000712988926344534	5.9476252668211504	0.000712988926344534	0.000712988926344534	0.000712988926344534	0.000712988926344534	0.000712988926344534	0.0165282342464833
13	MP-824	Variscite				Variscite	Phosphates,Arsenates,Vanadates	0.48197097260779204	39.2448553090392	5.69784590796649	46.382742789091	0.167622468639329	1.2456468409118702	0.8293776417477171	0.193495507491875	0.00481970972607792	0.15878752037990398	0.182222153280713	0.180382243383099	0.00481970972607792	4.962113182932219	0.00481970972607792	0.00481970972607792	0.133640646733851	0.007371841122786659	0.000481970972607792	0.000481970972607792	0.037118236458543	0.00616417016795874	0.000481970972607792	0.00270681502845205	0.000481970972607792	0.000481970972607792	0.00575888319019658	0.000481970972607792	0.0193893481424291	0.000481970972607792	0.000481970972607792	0.000481970972607792	0.000481970972607792	0.000481970972607792	0.000481970972607792	0.00799590476895318	0.000481970972607792	0.0184955000774999	0.00585982945419807	0.000481970972607792	0.000481970972607792	0.000481970972607792
14	VH/C7/C/13	Volkonskoite	Quartz			Volkonskoite	Silicates	22.8368349914704	8.46258568233382	55.7555139559408	0.3812370290477221	1.93182034366901	5.27219856601524	1.49270326989634	2.41402750258313	0.00586608829494492	0.0990201880693484	0.00586608829494492	0.00586608829494492	0.0325668377072009	1.2336169923150402	0.00586608829494492	0.00586608829494492	0.0138468706801646	0.0189315483363931	0.0005866088294944919	0.0005866088294944919	0.0005866088294944919	0.0005866088294944919	0.0005866088294944919	0.00219631704776335	0.00890424267550416	0.0005866088294944919	0.0005866088294944919	0.0005866088294944919	0.0005866088294944919	0.0005866088294944919	0.0005866088294944919	0.0005866088294944919	0.0005866088294944919	0.0005866088294944919	0.0005866088294944919	0.0005866088294944919	0.0005866088294944919	0.0005866088294944919	0.0005866088294944919	0.0005866088294944919	0.0005866088294944919	0.0005866088294944919
15	VH/C7/C/4	Clinochlore	Muscovite			Clinochlore	Silicates	2.6392446974138397	27.63602582912869	54.01941027575521	0.0635872743563078	0.21698215266937196	0.924302467582664	6.30961147866213	1.14218471004307	0.0063587274356307795	0.6885178577908451	0.0063587274356307795	0.0063587274356307795	0.0625015984426194	6.16937183127132	0.0063587274356307795	0.0063587274356307795	0.0006358727435630781	0.0103093470201417	0.0006358727435630781	0.0006358727435630781	0.0006358727435630781	0.0006358727435630781	0.0006358727435630781	0.013838200297507002	0.0107406032923232	0.0006358727435630781	0.00815543179392267	0.0006358727435630781	0.0006358727435630781	0.0006358727435630781	0.0006444656184760929	0.0006358727435630781	0.00294149832446224	0.0006358727435630781	0.0049815655927357705	0.00370786504541545	0.0006358727435630781	0.0284297578495398	0.0006358727435630781	0.0006358727435630781	0.0006358727435630781	0.0006358727435630781
16	VH/C7/C/5	Volkonskoite	Quartz			Volkonskoite	Silicates	35.1409787315835	10.3993459007739	49.1303945118456	0.057497828137678	0.48656147142083706	2.94998730089728	0.0057497828137678	1.15187899126058	0.0057497828137678	0.0302702335443935	0.0057497828137678	0.0057497828137678	0.0190480263589089	0.562983479732874	0.0057497828137678	0.0057497828137678	0.00760050603273999	0.009673846887648493	0.00057497828137678	0.00057497828137678	0.00057497828137678	0.00057497828137678	0.00057497828137678	0.00057497828137678	0.00433103932559547	0.00057497828137678	0.00057497828137678	0.00057497828137678	0.00057497828137678	0.00057497828137678	0.00057497828137678	0.00057497828137678	0.00057497828137678	0.00057497828137678	0.00057497828137678	0.00057497828137678	0.00057497828137678	0.00057497828137678	0.00057497828137678	0.00057497828137678	0.00057497828137678	0.00057497828137678
17	VH/C7/C/6	Volkonskoite	Quartz			Volkonskoite	Silicates	30.8766474544275	8.05354627249534	55.7046832706556	0.226086055029025	0.34453388720514194	2.01020131875471	0.8500623292227991	1.03348816146442	0.00579221626837801	0.041989241964760005	0.00579221626837801	0.0261783757033009	0.0195048966043527	0.7488548922497841	0.00579221626837801	0.00579221626837801	0.0128521463796509	0.00832775052351687	0.000579221626837801	0.000579221626837801	0.000579221626837801	0.000579221626837801	0.000579221626837801	0.0016264940146145	0.003768047561031121	0.000579221626837801	0.000579221626837801	0.000579221626837801	0.000579221626837801	0.000579221626837801	0.000579221626837801	0.000579221626837801	0.000579221626837801	0.000579221626837801	0.000579221626837801	0.000579221626837801	0.000579221626837801	0.000579221626837801	0.000579221626837801	0.000579221626837801	0.000579221626837801	0.000579221626837801
18	VH/C7/C/7	Volkonskoite	Quartz			Volkonskoite	Silicates	29.381754630359396	8.58362469263819	45.839567227058296	0.598497509672695	0.31449783929813	2.7692393803788002	10.897873944876899	0.612651951955901	0.00510263194731683	0.11384901748040101	0.00510263194731683	0.00510263194731683	0.0125387766734823	0.4682780684035949	0.00510263194731683	0.00510263194731683	0.000510263194731683	0.00171700677334002	0.000510263194731683	0.000510263194731683	0.000510263194731683	0.000510263194731683	0.000510263194731683	0.34925816553334005	0.0045424023269882785	0.000510263194731683	0.000510263194731683	0.000510263194731683	0.000510263194731683	0.000510263194731683	0.000510263194731683	0.000510263194731683	0.000510263194731683	0.000510263194731683	0.0120785070945668	0.000510263194731683	0.000510263194731683	0.000510263194731683	0.0018329432250654605	0.000510263194731683	0.000510263194731683	0.000510263194731683
19	VH/C7/C/8	Volkonskoite	Quartz			Volkonskoite	Silicates	34.7203893038547	7.094359923660611	53.3148724036735	0.0570670540679756	0.4871881690082629	1.76932014460118	0.8483137711470521	0.6903065974388578	0.00570670540679756	0.0520991552169665	0.00570670540679756	0.00570670540679756	0.00570670540679756	0.89271695646492	0.00570670540679756	0.00570670540679756	0.00808238892474397	0.0094267999989926	0.000570670540679756	0.000570670540679756	0.000570670540679756	0.000570670540679756	0.000570670540679756	0.00227018280328447	0.005080153181125421	0.000570670540679756	0.000570670540679756	0.000570670540679756	0.000570670540679756	0.000570670540679756	0.000570670540679756	0.000570670540679756	0.000570670540679756	0.000570670540679756	0.000570670540679756	0.000570670540679756	0.000570670540679756	0.000570670540679756	0.000570670540679756	0.000570670540679756	0.000570670540679756	0.000570670540679756
20	VH/C7/C/9	Volkonskoite	Quartz			Volkonskoite	Silicates	31.1487100336516	6.89928368578027	55.033788456533095	0.562473409325242	0.380838832319538	1.82891744573947	1.4336491066541102	0.958482335049307	0.0057027991425335715	0.12497621117926196	0.0997446907462882	0.7078595596952009	0.0057027991425335715	0.739336839322107	0.0057027991425335715	0.0057027991425335715	0.0005702799142533571	0.0005702799142533571	0.0005702799142533571	0.0005702799142533571	0.0111130065242506	0.0005702799142533571	0.0005702799142533571	0.0005702799142533571	0.00234308113594166	0.0005702799142533571	0.0143782754843322	0.0005702799142533571	0.0032689312437659893	0.0005702799142533571	0.0005702799142533571	0.0116308131209547	0.0005702799142533571	0.0005702799142533571	0.0005702799142533571	0.0005702799142533571	0.0005702799142533571	0.0005702799142533571	0.0032776518973390003	0.0005702799142533571	0.0005702799142533571	0.0005702799142533571
21	VH01/3b/42	Variscite				Variscite	Phosphates,Arsenates,Vanadates	5.1154457271888205	34.140199158288695	27.2530275560239	25.4448460325737	0.629951913325807	3.26312070640781	0.6855477515924611	0.48721406206694395	0.00527317450162543	0.200717069002894	0.00527317450162543	1.18736685639339	0.00527317450162543	1.5091977448201102	0.00527317450162543	0.00527317450162543	0.000527317450162543	0.000527317450162543	0.000527317450162543	0.000527317450162543	0.0209035106775413	0.000527317450162543	0.000527317450162543	0.000527317450162543	0.000527317450162543	0.000527317450162543	0.000527317450162543	0.000527317450162543	0.0032974514861649398	0.000527317450162543	0.000527317450162543	0.0140787453088729	0.000527317450162543	0.000527317450162543	0.000527317450162543	0.000527317450162543	0.000527317450162543	0.000527317450162543	0.0055369060807340794	0.000527317450162543	0.000527317450162543	0.000527317450162543
22	VH01/3c/21	Variscite				Variscite	Phosphates,Arsenates,Vanadates	0.5434311838187961	32.6997257958832	36.3393603265405	24.288429907123	0.130348902169886	0.90398129505767	1.26566176271266	1.2774253163223899	0.00543431183818796	0.0691394052156281	0.151053856599155	0.618409553553315	0.00543431183818796	1.6496097104658	0.00543431183818796	0.00543431183818796	0.000543431183818796	0.000543431183818796	0.000543431183818796	0.000543431183818796	0.00623783158597161	0.000543431183818796	0.000543431183818796	0.000543431183818796	0.00837288402368609	0.000543431183818796	0.00285941164861245	0.000543431183818796	0.000543431183818796	0.000543431183818796	0.000543431183818796	0.0106298303314885	0.000543431183818796	0.000543431183818796	0.000543431183818796	0.000543431183818796	0.000543431183818796	0.000543431183818796	0.000543431183818796	0.000543431183818796	0.000543431183818796	0.000543431183818796
23	VH01/3c/22	Variscite				Variscite	Phosphates,Arsenates,Vanadates	0.6020904909335021	30.0601186435931	46.01270502725921	15.224876839085901	0.571103300975913	2.67416495902623	1.4033583927252	1.2488592871725601	0.00602090490933502	0.0919481373122171	0.151757722578347	0.7456074834835021	0.00602090490933502	1.1488721051817299	0.0080710550597707	0.00602090490933502	0.000602090490933502	0.000602090490933502	0.000602090490933502	0.000602090490933502	0.00586644855157973	0.000602090490933502	0.000602090490933502	0.000602090490933502	0.00907052554248142	0.000602090490933502	0.0029700596435156892	0.000602090490933502	0.00345127430967614	0.000602090490933502	0.000602090490933502	0.000602090490933502	0.000602090490933502	0.000602090490933502	0.000602090490933502	0.000602090490933502	0.000602090490933502	0.000602090490933502	0.00259536105514303	0.000602090490933502	0.000602090490933502	0.000602090490933502
24	VH01/3c/23	Variscite				Variscite	Phosphates,Arsenates,Vanadates	0.5971377363807321	28.2227362573898	48.6278695701041	14.608802947544	0.446828892569363	1.97855567038874	0.814806338838612	1.64548858740177	0.00597137736380732	0.31374462719567603	0.00597137736380732	1.23261007088514	0.00597137736380732	1.4136911115927402	0.00597137736380732	0.00597137736380732	0.0005971377363807321	0.0005971377363807321	0.0005971377363807321	0.0005971377363807321	0.0149838357811561	0.0005971377363807321	0.0005971377363807321	0.0005971377363807321	0.0201726512176098	0.0005971377363807321	0.0120443461692159	0.0005971377363807321	0.0005971377363807321	0.0005971377363807321	0.0005971377363807321	0.0005971377363807321	0.0005971377363807321	0.0005971377363807321	0.0005971377363807321	0.0005971377363807321	0.0005971377363807321	0.0005971377363807321	0.00574202631280726	0.0005971377363807321	0.0005971377363807321	0.0005971377363807321
25	VH01/3c/26	Variscite				Variscite	Phosphates,Arsenates,Vanadates	0.5829360322337079	31.7285544784828	42.9757836603246	19.2769383914257	0.443656867950795	1.65442014677104	0.0058293603223370785	1.7548588325015402	0.0058293603223370785	0.174392462063357	0.0058293603223370785	0.501812000976628	0.0058293603223370785	0.825056208931011	0.0058293603223370785	0.0058293603223370785	0.000582936032233708	0.000582936032233708	0.000582936032233708	0.000582936032233708	0.014005030004814	0.000582936032233708	0.000582936032233708	0.000582936032233708	0.0082497224374549	0.000582936032233708	0.0021726546847261803	0.000582936032233708	0.000582936032233708	0.000582936032233708	0.000582936032233708	0.000582936032233708	0.000582936032233708	0.000582936032233708	0.0059418128127604	0.000582936032233708	0.000582936032233708	0.000582936032233708	0.0022550716914263398	0.000582936032233708	0.000582936032233708	0.000582936032233708
26	VH01/3c/27	Variscite				Variscite	Phosphates,Arsenates,Vanadates	0.55755556329802	29.50320699186049	39.591904413063	22.4037468225194	0.22017010079079602	1.22379120959715	0.7302782852445551	1.07245766691562	0.0055755556329802	0.29108391014305296	0.154651566671921	0.571752877818494	0.0055755556329802	3.60092335956123	0.0055755556329802	0.0055755556329802	0.00055755556329802	0.00055755556329802	0.00055755556329802	0.00055755556329802	0.0278323831015535	0.00055755556329802	0.00055755556329802	0.00055755556329802	0.0032453017265691602	0.00055755556329802	0.00354492487407756	0.00055755556329802	0.00055755556329802	0.00055755556329802	0.00055755556329802	0.00055755556329802	0.00055755556329802	0.00055755556329802	0.00055755556329802	0.00055755556329802	0.00055755556329802	0.00055755556329802	0.0070252925356147295	0.00055755556329802	0.00055755556329802	0.00055755556329802
27	VH01/3c/28	Variscite				Variscite	Phosphates,Arsenates,Vanadates	0.526301027730925	37.094450132189294	29.2112530541914	23.126048452325893	0.6272602080348921	4.525594986832661	0.8496629206193671	1.3179193358719399	0.00526301027730925	0.240022383591328	0.110132483130063	0.4521476057531429	0.00526301027730925	1.82718673572337	0.00526301027730925	0.00526301027730925	0.000526301027730925	0.000526301027730925	0.000526301027730925	0.000526301027730925	0.02311110730139	0.000526301027730925	0.000526301027730925	0.000526301027730925	0.00630696278381045	0.000526301027730925	0.00842321648345995	0.000526301027730925	0.0034007987200956108	0.000526301027730925	0.000526301027730925	0.0143931401854661	0.000526301027730925	0.000526301027730925	0.000526301027730925	0.000526301027730925	0.000526301027730925	0.000526301027730925	0.00322848378436765	0.000526301027730925	0.000526301027730925	0.000526301027730925
28	VH01/3c/29	Variscite				Variscite	Phosphates,Arsenates,Vanadates	0.532289687124524	34.316725203607	30.1389490248278	30.7749845581003	0.168519660770865	1.3552741088817901	0.00532289687124524	1.05799182784419	0.00532289687124524	0.135332598498035	0.00532289687124524	0.677902590225901	0.00532289687124524	0.775106049905386	0.00532289687124524	0.00532289687124524	0.000532289687124524	0.000532289687124524	0.000532289687124524	0.000532289687124524	0.00717563044227022	0.000532289687124524	0.000532289687124524	0.000532289687124524	0.00437398510305475	0.000532289687124524	0.00402613220332282	0.000532289687124524	0.00310664121719368	0.000532289687124524	0.000532289687124524	0.000532289687124524	0.000532289687124524	0.000532289687124524	0.000532289687124524	0.000532289687124524	0.000532289687124524	0.000532289687124524	0.0035299675299775	0.000532289687124524	0.000532289687124524	0.000532289687124524
29	VH01/3c/30	Variscite				Variscite	Phosphates,Arsenates,Vanadates	0.539102034388134	34.4987739491741	33.4214468262015	25.5348548670121	0.47991179230933706	2.34254661148514	0.00539102034388134	2.05751402714729	0.00539102034388134	0.10913361424825098	0.00539102034388134	0.6272727340657379	0.00539102034388134	0.31538120625768395	0.00539102034388134	0.00539102034388134	0.000539102034388134	0.000539102034388134	0.000539102034388134	0.000539102034388134	0.007627241083412379	0.000539102034388134	0.000539102034388134	0.000539102034388134	0.0159355657277479	0.000539102034388134	0.00413675594220484	0.000539102034388134	0.000539102034388134	0.000539102034388134	0.000539102034388134	0.000539102034388134	0.000539102034388134	0.000539102034388134	0.000539102034388134	0.000539102034388134	0.000539102034388134	0.000539102034388134	0.000539102034388134	0.000539102034388134	0.000539102034388134	0.000539102034388134
30	VH01/3c/31	Variscite				Variscite	Phosphates,Arsenates,Vanadates	0.5767024046429019	31.7868140310179	42.792201394181106	15.974101764814902	0.285832851209473	1.58646032442245	0.9516813941265552	1.5513320585995098	0.00576702404642902	0.23999648819618105	0.163924675498198	0.7975742349002058	0.00576702404642902	3.1339895382044602	0.00576702404642902	0.00576702404642902	0.000576702404642902	0.000576702404642902	0.000576702404642902	0.000576702404642902	0.0772816014336875	0.000576702404642902	0.000576702404642902	0.000576702404642902	0.0146775435100853	0.000576702404642902	0.0113792897522277	0.000576702404642902	0.0040269995946924896	0.000576702404642902	0.000576702404642902	0.0115479484011186	0.000576702404642902	0.000576702404642902	0.000576702404642902	0.000576702404642902	0.000576702404642902	0.000576702404642902	0.00414320600185561	0.000576702404642902	0.000576702404642902	0.000576702404642902
31	VH01/3c/32	Variscite				Variscite	Phosphates,Arsenates,Vanadates	0.5598682226542719	32.8670990779006	32.7765616167323	28.378417691199303	0.173408966031095	1.16680012100698	0.00559868222654272	1.59657016735258	0.00559868222654272	0.2314703684443989	0.00559868222654272	0.46827965618959705	0.00559868222654272	1.6888781589818	0.00559868222654272	0.00559868222654272	0.008546126836852729	0.000559868222654272	0.000559868222654272	0.000559868222654272	0.0152442696966807	0.000559868222654272	0.000559868222654272	0.000559868222654272	0.00440891433042054	0.000559868222654272	0.00165706853587492	0.000559868222654272	0.00367604982045014	0.000559868222654272	0.000559868222654272	0.000559868222654272	0.000559868222654272	0.000559868222654272	0.000559868222654272	0.000559868222654272	0.000559868222654272	0.000559868222654272	0.0105197676541836	0.000559868222654272	0.000559868222654272	0.000559868222654272
32	VH01/3c/33	Variscite				Variscite	Phosphates,Arsenates,Vanadates	0.5460887714016199	32.7545996126554	36.5182404293073	26.053903393625998	0.16505303165569898	1.1889176693026	0.0054608877140162	1.22453709980198	0.0054608877140162	0.115111364895279	0.0054608877140162	0.6087257710292691	0.0054608877140162	0.721566665623163	0.0054608877140162	0.0054608877140162	0.00567177460619188	0.00054608877140162	0.00054608877140162	0.00054608877140162	0.0185134603902741	0.00054608877140162	0.00054608877140162	0.00054608877140162	0.0167030119533935	0.00054608877140162	0.0064052769600076	0.00054608877140162	0.00574830285685916	0.00054608877140162	0.00054608877140162	0.00054608877140162	0.00054608877140162	0.00054608877140162	0.00054608877140162	0.00054608877140162	0.00054608877140162	0.00054608877140162	0.00488899590865225	0.00054608877140162	0.00054608877140162	0.00054608877140162
33	VH01/3c/35	Variscite				Variscite	Phosphates,Arsenates,Vanadates	0.524212360905824	33.655513779451496	31.492125242795602	27.316449893344	0.38424798756353296	1.88967835261369	0.9806356354967508	1.81325314617432	0.00524212360905824	0.183108000801082	0.13058487809459599	0.45821701290810296	0.00524212360905824	1.1090642034385	0.00524212360905824	0.00524212360905824	0.000524212360905824	0.000524212360905824	0.000524212360905824	0.000524212360905824	0.00650700055581026	0.000524212360905824	0.000524212360905824	0.000524212360905824	0.0169911333596501	0.000524212360905824	0.00264335795423002	0.000524212360905824	0.000524212360905824	0.000524212360905824	0.000524212360905824	0.000524212360905824	0.000524212360905824	0.000524212360905824	0.000524212360905824	0.000524212360905824	0.000524212360905824	0.000524212360905824	0.0026942110839592	0.000524212360905824	0.000524212360905824	0.000524212360905824
34	VH01/3c/36	Variscite				Variscite	Phosphates,Arsenates,Vanadates	4.01793089000928	29.350175959051104	36.589043693363706	20.085342742839998	0.576016528562879	2.12374467526968	1.02395143622249	2.7962862158882795	0.00560628108856281	0.23600092743339002	0.00560628108856281	0.4417442422463621	0.00560628108856281	2.6274078010541	0.00560628108856281	0.00560628108856281	0.000560628108856281	0.000560628108856281	0.000560628108856281	0.000560628108856281	0.0110745789101639	0.000560628108856281	0.000560628108856281	0.000560628108856281	0.0349352827477208	0.000560628108856281	0.00860386907391469	0.000560628108856281	0.00297988885374365	0.000560628108856281	0.000560628108856281	0.000560628108856281	0.000560628108856281	0.000560628108856281	0.000560628108856281	0.000560628108856281	0.000560628108856281	0.0275149891042841	0.006320427422308999	0.000560628108856281	0.000560628108856281	0.000560628108856281
35	VH01/3c/37	Variscite				Variscite	Phosphates,Arsenates,Vanadates	0.528556894364237	30.860498118876706	32.005122113435	26.1795557399398	0.5414163571716021	2.9080320642256896	0.914815209003732	2.10800274452766	0.00528556894364237	0.32099669749866	0.00528556894364237	0.5775944829943829	0.00528556894364237	2.9809113417497795	0.00528556894364237	0.00528556894364237	0.000528556894364237	0.000528556894364237	0.000528556894364237	0.000528556894364237	0.0105115956942248	0.000528556894364237	0.000528556894364237	0.000528556894364237	0.0119441069486554	0.000528556894364237	0.00869108284603126	0.000528556894364237	0.000528556894364237	0.000528556894364237	0.000528556894364237	0.000528556894364237	0.000528556894364237	0.000528556894364237	0.000528556894364237	0.000528556894364237	0.000528556894364237	0.000528556894364237	0.00370968364654645	0.000528556894364237	0.000528556894364237	0.000528556894364237
36	VH01/3c/38	Variscite				Variscite	Phosphates,Arsenates,Vanadates	0.56703168749157	27.824313414710304	38.9211680925315	21.28208651319089	0.5390868944087039	5.36048884144005	0.974300188390292	1.5580001354002602	0.0056703168749157	0.259663956166361	0.104296786773115	0.5345775313646579	0.0056703168749157	1.9758025977076599	0.0056703168749157	0.0056703168749157	0.00056703168749157	0.00056703168749157	0.00056703168749157	0.00056703168749157	0.0284567836545781	0.00056703168749157	0.00056703168749157	0.00056703168749157	0.0163081471408212	0.00056703168749157	0.0102560980044845	0.00056703168749157	0.00449134009894313	0.00056703168749157	0.00056703168749157	0.00056703168749157	0.00056703168749157	0.00056703168749157	0.00056703168749157	0.00056703168749157	0.00056703168749157	0.00056703168749157	0.00297695552979824	0.00056703168749157	0.00056703168749157	0.00056703168749157
37	VH01/3c/39	Variscite				Variscite	Phosphates,Arsenates,Vanadates	0.519552272334468	33.882194571286504	32.5424530286277	24.2388395303868	0.2275269464621309	1.84561967997404	1.4675777010747	3.03061355921832	0.0051955227233446795	0.2876331338262981	0.0849568220436206	0.5512673833505	0.0051955227233446795	1.2443390889915902	0.0051955227233446795	0.0051955227233446795	0.000519552272334468	0.000519552272334468	0.000519552272334468	0.000519552272334468	0.0135224223999922	0.000519552272334468	0.000519552272334468	0.000519552272334468	0.0168993834301898	0.000519552272334468	0.00518276514759675	0.000519552272334468	0.000519552272334468	0.000519552272334468	0.000519552272334468	0.000519552272334468	0.000519552272334468	0.000519552272334468	0.00538328106285398	0.000519552272334468	0.000519552272334468	0.000519552272334468	0.00318708495325371	0.000519552272334468	0.000519552272334468	0.000519552272334468
38	VH01/3c/40	Variscite				Variscite	Phosphates,Arsenates,Vanadates	7.298133884898831	28.075635077986398	47.93729929880861	14.4800586328109	0.522215221403521	1.60817872785022	0.00608365552260062	0.00608365552260062	0.00608365552260062	0.00608365552260062	0.00608365552260062	0.00608365552260062	0.00608365552260062	0.00608365552260062	0.00608365552260062	0.00608365552260062	0.000608365552260062	0.000608365552260062	0.000608365552260062	0.000608365552260062	0.000608365552260062	0.000608365552260062	0.000608365552260062	0.000608365552260062	0.000608365552260062	0.000608365552260062	0.000608365552260062	0.000608365552260062	0.000608365552260062	0.000608365552260062	0.000608365552260062	0.000608365552260062	0.000608365552260062	0.000608365552260062	0.000608365552260062	0.000608365552260062	0.000608365552260062	0.000608365552260062	0.000608365552260062	0.000608365552260062	0.000608365552260062	0.000608365552260062
39	VH01/3c/41	Variscite				Variscite	Phosphates,Arsenates,Vanadates	0.533044584301011	34.502299484780394	32.4668469414688	26.7174529179788	0.28680658387998903	2.23517848960071	0.00533044584301011	1.52340253220814	0.00533044584301011	0.186304466445691	0.00533044584301011	0.461221552575246	0.00533044584301011	0.9714974982569052	0.00533044584301011	0.00533044584301011	0.000533044584301011	0.000533044584301011	0.000533044584301011	0.000533044584301011	0.0106719905561987	0.000533044584301011	0.000533044584301011	0.000533044584301011	0.0252469187953572	0.000533044584301011	0.0159520708929861	0.000533044584301011	0.00466657061816414	0.000533044584301011	0.000533044584301011	0.011217309783658995	0.000533044584301011	0.000533044584301011	0.000533044584301011	0.000533044584301011	0.000533044584301011	0.000533044584301011	0.00394738736094697	0.000533044584301011	0.000533044584301011	0.000533044584301011
40	VH01/3c/42	Variscite				Variscite	Phosphates,Arsenates,Vanadates	0.528627476541246	36.20849397727879	26.593058357006697	27.6985847179123	0.48559198952400795	5.37380772133057	0.76201965772839	1.03831416121879	0.005286274765412461	0.13462236904417998	0.005286274765412461	0.34404096096153103	0.005286274765412461	0.7681640204373191	0.005286274765412461	0.005286274765412461	0.000528627476541246	0.000528627476541246	0.000528627476541246	0.000528627476541246	0.0109363416438287	0.000528627476541246	0.000528627476541246	0.000528627476541246	0.00187028666660336	0.000528627476541246	0.00944557119576241	0.000528627476541246	0.000528627476541246	0.000528627476541246	0.000528627476541246	0.000528627476541246	0.000528627476541246	0.000528627476541246	0.000528627476541246	0.000528627476541246	0.000528627476541246	0.000528627476541246	0.00277533076935166	0.000528627476541246	0.000528627476541246	0.000528627476541246
41	VH01/3c/43	Variscite				Variscite	Phosphates,Arsenates,Vanadates	0.525946854403344	33.5733112304013	30.718592243260797	26.5763285411088	0.35894314330459004	1.81952389912626	1.17960713240138	2.11071640456694	0.00525946854403344	0.25282631290494395	0.117904932615252	0.594567968725066	0.00525946854403344	2.07779380461036	0.00525946854403344	0.00525946854403344	0.0005259468544033441	0.0005259468544033441	0.0005259468544033441	0.0005259468544033441	0.0136186553688167	0.0005259468544033441	0.0005259468544033441	0.0005259468544033441	0.00798344346446527	0.0005259468544033441	0.0145289186299266	0.0005259468544033441	0.004165915678442329	0.0005259468544033441	0.0005259468544033441	0.012335640508393999	0.0005259468544033441	0.0005259468544033441	0.0005259468544033441	0.0005259468544033441	0.0005259468544033441	0.0005259468544033441	0.0056097122354156	0.0005259468544033441	0.0005259468544033441	0.001914059542920589
42	VH01/3c/44	Variscite				Variscite	Phosphates,Arsenates,Vanadates	0.530604013545271	32.084217857072	33.3164909270574	23.7706281150498	0.3960497206530979	1.85733856250586	1.5961005174960199	3.53091697221727	0.00530604013545271	0.33842397755315995	0.194984632200688	0.6745312196196329	0.00530604013545271	1.5511936834345201	0.00530604013545271	0.00530604013545271	0.000530604013545271	0.000530604013545271	0.000530604013545271	0.000530604013545271	0.000530604013545271	0.000530604013545271	0.000530604013545271	0.000530604013545271	0.0539566510007802	0.000530604013545271	0.0233823131462333	0.000530604013545271	0.000530604013545271	0.000530604013545271	0.012599284491519	0.000530604013545271	0.000530604013545271	0.000530604013545271	0.000530604013545271	0.00806190395087674	0.000530604013545271	0.0232209285764733	0.00387066757601414	0.000530604013545271	0.000530604013545271	0.000530604013545271
43	VH01/3c/45	Variscite				Variscite	Phosphates,Arsenates,Vanadates	0.571994060652663	25.45693676283269	51.094537997591885	13.339018205289301	0.429263165917127	1.77907094859133	1.3716855881833798	4.07537561802904	0.00571994060652663	0.22656542900065801	0.00571994060652663	0.314290913009589	0.00571994060652663	1.25768019889946	0.00571994060652663	0.00571994060652663	0.0005719940606526628	0.0005719940606526628	0.0005719940606526628	0.0005719940606526628	0.0005719940606526628	0.0005719940606526628	0.0005719940606526628	0.0005719940606526628	0.0108366827286398	0.0005719940606526628	0.0124150249944343	0.0005719940606526628	0.0036960533361610295	0.0005719940606526628	0.0005719940606526628	0.0137337963946454	0.0005719940606526628	0.0005719940606526628	0.0005719940606526628	0.0005719940606526628	0.0005719940606526628	0.0005719940606526628	0.0005719940606526628	0.0005719940606526628	0.0005719940606526628	0.0005719940606526628
44	VH01/3c/46	Variscite				Variscite	Phosphates,Arsenates,Vanadates	8.96565259952052	27.61821416060669	40.6813185573114	12.9725609372271	0.7054923391086451	3.71473568406546	0.8312342493205009	2.86435069604857	0.0060106522433758	0.26093415843347	0.0060106522433758	0.502621662323986	0.0060106522433758	0.7986218935598249	0.0060106522433758	0.0060106522433758	0.00060106522433758	0.00060106522433758	0.00060106522433758	0.00060106522433758	0.0160450928789296	0.00060106522433758	0.00060106522433758	0.00060106522433758	0.00891788166672968	0.00060106522433758	0.00289911315781522	0.00060106522433758	0.00060106522433758	0.00060106522433758	0.00060106522433758	0.00060106522433758	0.00060106522433758	0.00060106522433758	0.005367105869748421	0.00060106522433758	0.00060106522433758	0.00060106522433758	0.003022765151407561	0.00060106522433758	0.00060106522433758	0.0031463108108802
45	VH01/3c/47	Variscite				Variscite	Phosphates,Arsenates,Vanadates	0.5333748431919639	31.3995726196346	34.6512279737498	24.749563936774397	0.4300605020746189	1.83980467772957	0.777866733817735	3.5738430158882704	0.00533374843191964	0.16313133691959694	0.15998523033986098	0.632302972043093	0.00533374843191964	1.00676949092784	0.00533374843191964	0.00533374843191964	0.0005333748431919638	0.0005333748431919638	0.0005333748431919638	0.0005333748431919638	0.00889883550879522	0.0005333748431919638	0.0005333748431919638	0.0005333748431919638	0.00663522687832962	0.0005333748431919638	0.00801021151421765	0.0005333748431919638	0.00378004057707697	0.0005333748431919638	0.0005333748431919638	0.0172072351377402	0.0005333748431919638	0.0005333748431919638	0.0005333748431919638	0.0005333748431919638	0.0005333748431919638	0.0005333748431919638	0.0043625021714512715	0.0005333748431919638	0.0005333748431919638	0.0005333748431919638
46	VH01/3c/48	Variscite				Variscite	Phosphates,Arsenates,Vanadates	0.540017169919101	31.303063330504397	35.6676677952015	22.9569189801439	0.30116990012955497	1.95609604483249	1.32967039102031	4.14613212624898	0.00540017169919101	0.233642291955305	0.11448677780861201	0.343664284803121	0.00540017169919101	1.03516587053165	0.00540017169919101	0.00540017169919101	0.000540017169919101	0.000540017169919101	0.000540017169919101	0.000540017169919101	0.0147758361807501	0.000540017169919101	0.000540017169919101	0.000540017169919101	0.0119565545496811	0.000540017169919101	0.00177590492606913	0.000540017169919101	0.000540017169919101	0.000540017169919101	0.000540017169919101	0.000540017169919101	0.000540017169919101	0.000540017169919101	0.000540017169919101	0.000540017169919101	0.000540017169919101	0.000540017169919101	0.000540017169919101	0.000540017169919101	0.000540017169919101	0.00869562519985392
47	VH01/3c/49	Variscite				Variscite	Phosphates,Arsenates,Vanadates	0.529475251814202	33.6058425059081	33.6420864289623	23.8609165830972	0.349790574966463	2.44678803250219	0.966917309824902	1.58084257278525	0.00529475251814202	0.223661177673202	0.00529475251814202	0.26211041198741397	0.00529475251814202	2.45438729406648	0.00529475251814202	0.00529475251814202	0.0005294752518142018	0.0005294752518142018	0.0005294752518142018	0.0005294752518142018	0.0113779017567719	0.0005294752518142018	0.0005294752518142018	0.0005294752518142018	0.016617860562532	0.0005294752518142018	0.0017412366871027401	0.0005294752518142018	0.0005294752518142018	0.0005294752518142018	0.0005294752518142018	0.0005294752518142018	0.0005294752518142018	0.0005294752518142018	0.0005294752518142018	0.0005294752518142018	0.0005294752518142018	0.0005294752518142018	0.007227432285057079	0.0005294752518142018	0.0005294752518142018	0.0005294752518142018
48	VH01/3c/50	Variscite				Variscite	Phosphates,Arsenates,Vanadates	0.542473496863521	34.7000484462466	28.856654089698896	30.1376305503899	0.445857038127067	1.96193306157608	1.3278099557480902	0.8332418899874828	0.00542473496863521	0.137128487518512	0.00542473496863521	0.32696975520622196	0.00542473496863521	0.658991888749597	0.00542473496863521	0.00542473496863521	0.0005424734968635209	0.0005424734968635209	0.0005424734968635209	0.0005424734968635209	0.014481020177344999	0.0005424734968635209	0.0005424734968635209	0.0005424734968635209	0.00229074633462112	0.0005424734968635209	0.009217244586276171	0.0005424734968635209	0.0005424734968635209	0.0005424734968635209	0.0005424734968635209	0.0005424734968635209	0.0005424734968635209	0.0005424734968635209	0.0005424734968635209	0.0005424734968635209	0.0005424734968635209	0.0005424734968635209	0.004586816525013471	0.0005424734968635209	0.0005424734968635209	0.0005424734968635209
49	VH01/3c/51	Variscite				Variscite	Phosphates,Arsenates,Vanadates	5.103223363090001	26.426445440805306	52.2480408899102	10.6040511948468	0.372248965914443	1.6518944604506698	0.00657899771070399	1.2937043005653501	0.00657899771070399	0.18389911498364106	0.00657899771070399	0.00657899771070399	0.00657899771070399	1.43678854113611	0.00657899771070399	0.00657899771070399	0.598617769226867	0.000657899771070399	0.000657899771070399	0.000657899771070399	0.000657899771070399	0.000657899771070399	0.000657899771070399	0.000657899771070399	0.0172696812766711	0.000657899771070399	0.000657899771070399	0.000657899771070399	0.000657899771070399	0.000657899771070399	0.000657899771070399	0.000657899771070399	0.000657899771070399	0.000657899771070399	0.000657899771070399	0.000657899771070399	0.000657899771070399	0.000657899771070399	0.000657899771070399	0.000657899771070399	0.000657899771070399	0.000657899771070399
50	VH01/3c/52	Variscite				Variscite	Phosphates,Arsenates,Vanadates	0.5694557811173779	31.33273097637949	41.8151065794106	19.7629137958328	0.40018211941904297	2.47556644366711	0.0056945578111737795	1.5636660689646995	0.0056945578111737795	0.0729263153790613	0.06684750443802599	0.4306293044375589	0.0056945578111737795	1.33744865702131	0.0056945578111737795	0.0056945578111737795	0.000569455781117378	0.000569455781117378	0.000569455781117378	0.000569455781117378	0.116593946802549	0.000569455781117378	0.000569455781117378	0.000569455781117378	0.0070840767110013905	0.000569455781117378	0.00349573837395567	0.000569455781117378	0.000569455781117378	0.000569455781117378	0.000569455781117378	0.000569455781117378	0.000569455781117378	0.000569455781117378	0.000569455781117378	0.000569455781117378	0.000569455781117378	0.000569455781117378	0.0026435084616667397	0.000569455781117378	0.000569455781117378	0.000569455781117378
51	VH01/3c/53	Variscite				Variscite	Phosphates,Arsenates,Vanadates	4.72094984905407	31.314946480293997	35.8263683574566	22.252781954733702	0.4407818981353161	2.22561211177381	0.00549008067374445	1.6765581457647198	0.00549008067374445	0.146694239908897	0.00549008067374445	0.56731678321465	0.00549008067374445	0.752655701283688	0.00549008067374445	0.00549008067374445	0.000549008067374445	0.000549008067374445	0.000549008067374445	0.000549008067374445	0.0101855424795184	0.000549008067374445	0.000549008067374445	0.000549008067374445	0.0123435961279121	0.000549008067374445	0.00234711420542877	0.000549008067374445	0.000549008067374445	0.000549008067374445	0.000549008067374445	0.000549008067374445	0.000549008067374445	0.000549008067374445	0.000549008067374445	0.000549008067374445	0.000549008067374445	0.000549008067374445	0.0037925398409398	0.000549008067374445	0.000549008067374445	0.000549008067374445
52	VH01/3c/54	Variscite				Variscite	Phosphates,Arsenates,Vanadates	0.531267129276803	33.1097835315872	31.913482231095198	25.505247430293107	0.298609908595383	2.78551823183863	0.00531267129276803	1.9145394351376999	0.00531267129276803	0.17935690160472	0.00531267129276803	0.7833727748606129	0.00531267129276803	2.87604402404804	0.00531267129276803	0.00531267129276803	0.000531267129276803	0.000531267129276803	0.000531267129276803	0.000531267129276803	0.029923751175197005	0.000531267129276803	0.000531267129276803	0.000531267129276803	0.0167953657623458	0.000531267129276803	0.0059984778474426285	0.000531267129276803	0.000531267129276803	0.000531267129276803	0.000531267129276803	0.000531267129276803	0.000531267129276803	0.000531267129276803	0.000531267129276803	0.000531267129276803	0.000531267129276803	0.000531267129276803	0.00490310088915314	0.000531267129276803	0.000531267129276803	0.000531267129276803
53	VH01/3c/55	Variscite				Variscite	Phosphates,Arsenates,Vanadates	0.5553492029897421	34.002223346049696	36.452144854956	24.4243203422466	0.431668812804254	1.83085081391851	0.0055534920298974215	1.32733420216546	0.0055534920298974215	0.10360516394798899	0.0055534920298974215	0.4125921169223351	0.0055534920298974215	0.39937011356554797	0.0055534920298974215	0.0055534920298974215	0.000555349202989742	0.000555349202989742	0.000555349202989742	0.000555349202989742	0.00578164462149968	0.000555349202989742	0.000555349202989742	0.000555349202989742	0.00304231473904447	0.000555349202989742	0.003957039616146321	0.000555349202989742	0.000555349202989742	0.000555349202989742	0.000555349202989742	0.000555349202989742	0.000555349202989742	0.000555349202989742	0.000555349202989742	0.000555349202989742	0.000555349202989742	0.000555349202989742	0.000555349202989742	0.000555349202989742	0.000555349202989742	0.000555349202989742
54	VH01/3c/56	Variscite				Variscite	Phosphates,Arsenates,Vanadates	0.592085631353912	31.37492086774549	42.29390888564279	16.2937286257328	1.1139926788293202	4.07161171259398	0.7627846245663861	1.7255252692783305	0.00592085631353912	0.157214957580551	0.082056545823851	0.606820588023117	0.00592085631353912	0.8613311252787501	0.00592085631353912	0.00592085631353912	0.000592085631353912	0.000592085631353912	0.000592085631353912	0.000592085631353912	0.000592085631353912	0.000592085631353912	0.000592085631353912	0.000592085631353912	0.0183126233847193	0.000592085631353912	0.00603612686528916	0.000592085631353912	0.000592085631353912	0.000592085631353912	0.000592085631353912	0.000592085631353912	0.000592085631353912	0.000592085631353912	0.000592085631353912	0.000592085631353912	0.000592085631353912	0.000592085631353912	0.000592085631353912	0.000592085631353912	0.000592085631353912	0.000592085631353912
55	VH01/3c/57	Variscite				Variscite	Phosphates,Arsenates,Vanadates	0.549330950567531	32.2682562486846	39.8123621158332	21.6013302925598	0.432131209398414	2.56969115747853	0.00549330950567531	0.758657321071732	0.00549330950567531	0.180061474803196	0.00549330950567531	0.5967038250645079	0.00549330950567531	1.15827235078032	0.00549330950567531	0.00549330950567531	0.0005493309505675308	0.0005493309505675308	0.0005493309505675308	0.0005493309505675308	0.009898251291558793	0.0005493309505675308	0.0005493309505675308	0.0005493309505675308	0.00570521758749662	0.0005493309505675308	0.00638308786724528	0.0005493309505675308	0.0005493309505675308	0.0005493309505675308	0.0005493309505675308	0.0005493309505675308	0.0005493309505675308	0.0005493309505675308	0.0005493309505675308	0.0005493309505675308	0.0005493309505675308	0.0005493309505675308	0.00452336621357072	0.0005493309505675308	0.0005493309505675308	0.0005493309505675308
56	VH01/3c/58	Variscite				Variscite	Phosphates,Arsenates,Vanadates	0.5651204355293421	29.0615414544175	44.64944424504851	18.6197458925265	0.46129762313795597	2.0797069681003704	0.9833020417684059	1.84632141893837	0.005651204355293421	0.153360654679135	0.131013158957275	0.4998440039617361	0.005651204355293421	0.881302511061875	0.005651204355293421	0.005651204355293421	0.000565120435529342	0.000565120435529342	0.000565120435529342	0.000565120435529342	0.0121438816529489	0.000565120435529342	0.000565120435529342	0.000565120435529342	0.00528873267671833	0.000565120435529342	0.008425017455054641	0.000565120435529342	0.00294486938785483	0.000565120435529342	0.000565120435529342	0.000565120435529342	0.000565120435529342	0.000565120435529342	0.000565120435529342	0.000565120435529342	0.000565120435529342	0.000565120435529342	0.0030293828265458	0.000565120435529342	0.000565120435529342	0.000565120435529342
57	VH01/3c/59	Variscite				Variscite	Phosphates,Arsenates,Vanadates	0.519798683975317	38.1048922593825	26.7380297232908	26.324227147199696	0.374527436052084	3.5617573575301598	0.8482059450003899	0.968964511198062	0.0051979868397531714	0.212623691316287	0.0051979868397531714	0.2964080117676	0.0051979868397531714	1.93883187164578	0.0051979868397531714	0.0051979868397531714	0.000519798683975317	0.000519798683975317	0.000519798683975317	0.000519798683975317	0.0566823529547842	0.000519798683975317	0.000519798683975317	0.000519798683975317	0.00296621024866079	0.000519798683975317	0.0103134659518912	0.000519798683975317	0.000519798683975317	0.000519798683975317	0.000519798683975317	0.000519798683975317	0.000519798683975317	0.000519798683975317	0.000519798683975317	0.000519798683975317	0.000519798683975317	0.000519798683975317	0.00278643118793069	0.000519798683975317	0.000519798683975317	0.000519798683975317
58	VH01/3c/61	Variscite				Variscite	Phosphates,Arsenates,Vanadates	0.553270147686443	31.103247480475197	39.3303466068375	20.886689364991106	0.4538679003167021	2.56330293528974	0.00553270147686443	1.23097707144069	0.00553270147686443	0.22215414040013892	0.27488648733744	0.4173254710412779	0.00553270147686443	2.85833951668038	0.00553270147686443	0.00553270147686443	0.000553270147686443	0.000553270147686443	0.000553270147686443	0.000553270147686443	0.018313845949952997	0.000553270147686443	0.000553270147686443	0.000553270147686443	0.010229372737411998	0.000553270147686443	0.0245024488802643	0.000553270147686443	0.0042670131244186395	0.000553270147686443	0.000553270147686443	0.000553270147686443	0.000553270147686443	0.000553270147686443	0.000553270147686443	0.000553270147686443	0.000553270147686443	0.000553270147686443	0.0073382058825502295	0.000553270147686443	0.000553270147686443	0.000553270147686443
59	VH01/3c/62	Variscite				Variscite	Phosphates,Arsenates,Vanadates	3.0067195878715403	31.440231474867	32.02437439636861	21.9320224342726	0.4893216961257871	1.8974169061697	0.669267127928751	2.12480195713654	0.00522921785926425	0.278792570598583	0.00522921785926425	0.322929043505221	0.00522921785926425	5.72259683500896	0.00522921785926425	0.00522921785926425	0.000522921785926425	0.000522921785926425	0.000522921785926425	0.000522921785926425	0.0053044573997501785	0.000522921785926425	0.000522921785926425	0.000522921785926425	0.0192768473926313	0.000522921785926425	0.014617321692892003	0.000522921785926425	0.0028339690326393	0.000522921785926425	0.000522921785926425	0.000522921785926425	0.000522921785926425	0.000522921785926425	0.000522921785926425	0.00592667595744469	0.000522921785926425	0.000522921785926425	0.00473938507277887	0.000522921785926425	0.000522921785926425	0.000522921785926425
60	VH01/3c/63	Variscite				Variscite	Phosphates,Arsenates,Vanadates	0.558330441066246	33.1840558565079	39.930019847021896	20.5414553309696	0.31817520768185603	2.01581701416273	0.0055833044106624605	1.5028865707427201	0.0055833044106624605	0.133555132976968	0.147632818522287	0.648786930710489	0.0055833044106624605	0.956095265093833	0.0055833044106624605	0.0055833044106624605	0.000558330441066246	0.000558330441066246	0.000558330441066246	0.000558330441066246	0.000558330441066246	0.000558330441066246	0.000558330441066246	0.000558330441066246	0.0169499996945471	0.000558330441066246	0.00263178647788395	0.000558330441066246	0.000558330441066246	0.000558330441066246	0.000558330441066246	0.000558330441066246	0.000558330441066246	0.000558330441066246	0.000558330441066246	0.000558330441066246	0.000558330441066246	0.000558330441066246	0.000558330441066246	0.000558330441066246	0.000558330441066246	0.000558330441066246
61	VH01/3c/8	Variscite				Variscite	Phosphates,Arsenates,Vanadates	5.93049792610271	26.018306357810197	41.8516083436941	18.2827412630261	0.607211023457804	2.6026257455684	0.995221089186922	1.4334465889945	0.00580416977103673	0.200557728733674	0.00580416977103673	0.510694605402205	0.00580416977103673	1.4708677697146002	0.00580416977103673	0.00580416977103673	0.0005804169771036732	0.0005804169771036732	0.0005804169771036732	0.0005804169771036732	0.0116978942824077	0.00382186914302605	0.0005804169771036732	0.0005804169771036732	0.0147720823891942	0.0005804169771036732	0.0178787567488964	0.0005804169771036732	0.0005804169771036732	0.0005804169771036732	0.0005804169771036732	0.0005804169771036732	0.0005804169771036732	0.0005804169771036732	0.0005804169771036732	0.0005804169771036732	0.0005804169771036732	0.0005804169771036732	0.00510009943959569	0.0005804169771036732	0.0005804169771036732	0.0005804169771036732
62	VH01/3c/9	Variscite				Variscite	Phosphates,Arsenates,Vanadates	0.612051554893734	26.5564864302402	52.406083536234895	13.833700928197999	0.721251021331418	1.72065043612721	0.00612051554893734	2.04882570498885	0.00612051554893734	0.40597148072526096	0.00612051554893734	0.332181223153727	0.00612051554893734	1.2416388334481399	0.00612051554893734	0.00612051554893734	0.00404528456638291	0.000612051554893734	0.000612051554893734	0.000612051554893734	0.0388853127425079	0.000612051554893734	0.000612051554893734	0.000612051554893734	0.0134117665532523	0.000612051554893734	0.00221407757952877	0.000612051554893734	0.000612051554893734	0.000612051554893734	0.000612051554893734	0.000612051554893734	0.000612051554893734	0.000612051554893734	0.000612051554893734	0.000612051554893734	0.000612051554893734	0.000612051554893734	0.0102149527260518	0.000612051554893734	0.000612051554893734	0.000612051554893734
63	MP-064	Talc				Talc	Silicates	12.435408348355805	3.612116758788	67.3780030791985	4.974864520706539	0.936991494028175	6.3515835362378095	0.00604303908640984	1.4484114343044299	0.00604303908640984	0.0843326322878345	0.00604303908640984	0.062875685547883	0.00604303908640984	2.55237107943681	0.0357867517546542	0.00604303908640984	0.0698012571904576	0.00933537699185368	0.000604303908640984	0.000604303908640984	0.000604303908640984	0.000604303908640984	0.000604303908640984	0.000604303908640984	0.000604303908640984	0.000604303908640984	0.000604303908640984	0.000604303908640984	0.000604303908640984	0.000604303908640984	0.000604303908640984	0.000604303908640984	0.000604303908640984	0.000604303908640984	0.000604303908640984	0.000604303908640984	0.000604303908640984	0.000604303908640984	0.000604303908640984	0.00219094811449907	0.000604303908640984	0.000604303908640984
64	MP-800	Planerite				Planerite	Phosphates,Arsenates,Vanadates	0.5515238696433891	39.8688678563759	18.670315251015	23.0301368166224	0.20402598546383605	0.928333689749535	1.2897290756942799	4.34580662791013	0.00551523869643389	0.19691108555383705	0.00551523869643389	0.362548770374856	0.00551523869643389	1.9074459697900301	0.00551523869643389	0.00551523869643389	8.41050901516895	0.0402381287580142	0.0005515238696433888	0.0005515238696433888	0.0415177734816037	0.0020253247672763802	0.0005515238696433888	0.00219401548741929	0.00963058115218426	0.0005515238696433888	0.00374840830460078	0.0005515238696433888	0.00603543578036017	0.0005515238696433888	0.0005515238696433888	0.0005515238696433888	0.0005515238696433888	0.0005515238696433888	0.0005515238696433888	0.0005515238696433888	0.0005515238696433888	0.0901201167610693	0.0005515238696433888	0.0002810551399575621	0.0005515238696433888	0.0005515238696433888
65	MP-801	Aheylite				Aheylite	Phosphates,Arsenates,Vanadates	0.541787562723569	42.187223678089794	11.197843209334199	28.295430065208894	0.549561183398954	0.7765367013253741	0.915681675399596	2.2679699435633798	0.0054178756272356896	0.283078257332117	0.119435325063517	0.18484712983145105	0.0054178756272356896	4.59672961042267	0.0054178756272356896	0.0054178756272356896	7.567087360647029	0.0464886544337599	0.0005417875627235692	0.0005417875627235692	0.0777370638701364	0.008438524295627371	0.0005417875627235692	0.00190172074714596	0.0305458863256611	0.0005417875627235692	0.00273198148352234	0.0005417875627235692	0.00587242381690997	0.0005417875627235692	0.111207649819659	0.0005417875627235692	0.0005417875627235692	0.0005417875627235692	0.0116380952316157	0.0123254890665595	0.0005417875627235692	0.17701891749367601	0.0005417875627235692	0.0005417875627235692	0.0005417875627235692	0.0005417875627235692
66	MP-802	Aheylite				Aheylite	Phosphates,Arsenates,Vanadates	0.54454874173013	42.4875971963725	7.915297590759879	27.7875624468578	0.417668545200995	1.09800688459435	0.0054454874173013	3.7027901366409295	0.0054454874173013	0.208072293777427	0.0555858320638506	0.22652875766641106	0.0054454874173013	6.36569629467748	0.0054454874173013	0.0054454874173013	8.87314692702079	0.0310670970733158	0.00054454874173013	0.00054454874173013	0.0647597406478132	0.0348225442977442	0.00054454874173013	0.00054454874173013	0.00658778436697031	0.00054454874173013	0.00054454874173013	0.00054454874173013	0.0034619565654547104	0.00054454874173013	0.00054454874173013	0.00054454874173013	0.00054454874173013	0.00054454874173013	0.00779827193110287	0.00054454874173013	0.00054454874173013	0.130337997092182	0.00054454874173013	0.00054454874173013	0.00054454874173013	0.00054454874173013
67	MP-803	Aheylite				Aheylite	Phosphates,Arsenates,Vanadates	0.576083079157104	35.7683070510086	18.1591806710697	21.5654526468219	0.5306217507020989	1.2280563693061295	1.0191740392167599	4.680189894045441	0.00576083079157104	0.20267071370684692	0.0507756473129323	0.224800478423295	0.00576083079157104	9.66895281751193	0.00576083079157104	0.00576083079157104	5.94821689370457	0.0295178696111395	0.000576083079157104	0.000576083079157104	0.0571300456226113	0.035890754193982	0.000576083079157104	0.00478563890814742	0.0156479996392822	0.000576083079157104	0.0030312185170066	0.000576083079157104	0.00498331376446479	0.000576083079157104	0.0638640363331983	0.000576083079157104	0.000576083079157104	0.000576083079157104	0.000576083079157104	0.0100776688453074	0.000576083079157104	0.119176583986407	0.000576083079157104	0.000576083079157104	0.000576083079157104	0.000576083079157104
68	MP-804	Planerite				Planerite	Phosphates,Arsenates,Vanadates	5.27625360902329	23.211516298196397	19.3337700016934	9.98511511679415	0.6495960874951271	1.36233974679234	1.35770872311678	27.788918550527395	0.00590474923875639	0.18355582901099896	0.00590474923875639	0.16148460299853	0.0212810868483338	2.59229540848044	0.00590474923875639	0.00590474923875639	7.71456891148572	0.0726127009476925	0.000590474923875639	0.000590474923875639	0.146432611056957	0.00321515768150998	0.000590474923875639	0.000590474923875639	0.0181280249398022	0.000590474923875639	0.00258912095008173	0.000590474923875639	0.00941559805658913	0.000590474923875639	0.000590474923875639	0.000590474923875639	0.00777424506125741	0.000590474923875639	0.000590474923875639	0.000590474923875639	0.000590474923875639	0.0660000734106972	0.000590474923875639	0.000590474923875639	0.000590474923875639	0.000590474923875639
69	MP-805	Planerite				Planerite	Phosphates,Arsenates,Vanadates	0.5383434061428221	45.14207583331039	7.254074367836549	24.993497284868003	0.7725882756279241	2.40561294688532	0.005383434061428221	5.6788123612705395	0.005383434061428221	0.12180122189664601	0.005383434061428221	0.32862181150421504	0.005383434061428221	3.3947109047039996	0.005383434061428221	0.005383434061428221	8.941891939441481	0.14681344343111802	0.000538343406142822	0.000538343406142822	0.10770891938390499	0.0166334212684211	0.000538343406142822	0.000538343406142822	0.00952330837162034	0.000538343406142822	0.00472106819383339	0.000538343406142822	0.0111091187510452	0.000538343406142822	0.000538343406142822	0.000538343406142822	0.000538343406142822	0.000538343406142822	0.0121083050661388	0.000538343406142822	0.000538343406142822	0.0762845895546444	0.000538343406142822	0.000538343406142822	0.000538343406142822	0.000538343406142822
70	MP-806	Dolomite				Dolomite	Carbonates(Nitrates)	0.560945466160078	39.1815688869585	13.116956239676304	20.2794445049633	0.540824215814349	1.4671611741146002	0.9334265698597041	10.6801900509699	0.00560945466160078	0.15398548948844598	0.00560945466160078	0.294950554750683	0.00560945466160078	4.15628999888472	0.00560945466160078	0.00560945466160078	8.305605068066539	0.0213636312440899	0.0005609454661600781	0.0005609454661600781	0.104219867181179	0.0122174747919532	0.0005609454661600781	0.0005609454661600781	0.0830342695286032	0.0005609454661600781	0.00473480672787052	0.0005609454661600781	0.00806779305159883	0.0005609454661600781	0.0005609454661600781	0.0005609454661600781	0.00738545760979375	0.0005609454661600781	0.0005609454661600781	0.0005609454661600781	0.0005609454661600781	0.0483622975266535	0.0005609454661600781	0.0005609454661600781	0.0005609454661600781	0.0005609454661600781
71	MP-808	Talc				Talc	Silicates	37.3533284954828	5.1185815949062095	50.5168079328364	0.16238823686339302	0.273519788011291	1.89049603470979	0.00576152720344414	2.5751344077871803	0.00576152720344414	0.0148049354675168	0.00576152720344414	0.0243775672120492	0.00576152720344414	2.01501276408752	0.00576152720344414	0.00576152720344414	0.0005761527203444139	0.00484680324547916	0.0005761527203444139	0.0005761527203444139	0.0005761527203444139	0.0005761527203444139	0.0005761527203444139	0.0005761527203444139	0.0005761527203444139	0.0005761527203444139	0.0005761527203444139	0.0005761527203444139	0.0005761527203444139	0.0005761527203444139	0.0005761527203444139	0.0005761527203444139	0.0005761527203444139	0.0005761527203444139	0.0005761527203444139	0.0005761527203444139	0.0005761527203444139	0.0005761527203444139	0.0005761527203444139	0.0005761527203444139	0.0005761527203444139	0.0005761527203444139
72	MP-809	Talc				Talc	Silicates	38.33551099487371	6.371237251929919	50.660391317921714	0.153738221327826	0.209228052952182	2.0060233219711296	0.00572342267717316	0.744881797598064	0.00572342267717316	0.00572342267717316	0.00572342267717316	0.022455154745429	0.00572342267717316	1.4360569174062199	0.00572342267717316	0.00572342267717316	0.000572342267717317	0.000572342267717317	0.000572342267717317	0.000572342267717317	0.000572342267717317	0.000572342267717317	0.000572342267717317	0.000572342267717317	0.000572342267717317	0.000572342267717317	0.000572342267717317	0.000572342267717317	0.000572342267717317	0.000572342267717317	0.000572342267717317	0.000572342267717317	0.000572342267717317	0.000572342267717317	0.00438742703750955	0.000572342267717317	0.000572342267717317	0.000572342267717317	0.000572342267717317	0.000572342267717317	0.000572342267717317	0.000572342267717317
73	MP-810	Talc				Talc	Silicates	28.750797336739602	11.8298388273692	49.8288924088906	0.0580181603969891	0.549779074504219	4.0377039073458905	0.00580181603969891	3.1464262593656303	0.00580181603969891	0.0338167563264043	0.00580181603969891	0.0408390005102277	0.00580181603969891	1.6621587397106798	0.0131919866512761	0.00580181603969891	0.0005801816039698911	0.0032833770796705307	0.0005801816039698911	0.0005801816039698911	0.0005801816039698911	0.0005801816039698911	0.0005801816039698911	0.0005801816039698911	0.0005801816039698911	0.0005801816039698911	0.0005801816039698911	0.0005801816039698911	0.0005801816039698911	0.0005801816039698911	0.0005801816039698911	0.0005801816039698911	0.0005801816039698911	0.0005801816039698911	0.0005801816039698911	0.0005801816039698911	0.0005801816039698911	0.0005801816039698911	0.0005801816039698911	0.0005801816039698911	0.0005801816039698911	0.0005801816039698911
74	MP-811	Talc				Talc	Silicates	41.6142978124805	3.43105521454774	49.831997338101395	0.0569072607566554	0.20803278105676892	1.3277290654959	0.00569072607566554	2.15840927881112	0.00569072607566554	0.00569072607566554	0.00569072607566554	0.0165262642785117	0.00569072607566554	1.29762209414495	0.00569072607566554	0.00569072607566554	0.000569072607566554	0.00165377478491351	0.000569072607566554	0.000569072607566554	0.000569072607566554	0.000569072607566554	0.000569072607566554	0.000569072607566554	0.000569072607566554	0.000569072607566554	0.000569072607566554	0.000569072607566554	0.000569072607566554	0.000569072607566554	0.000569072607566554	0.000569072607566554	0.000569072607566554	0.000569072607566554	0.000569072607566554	0.000569072607566554	0.000569072607566554	0.000569072607566554	0.000569072607566554	0.000569072607566554	0.000569072607566554	0.000569072607566554
75	MP-789	Calcite				Calcite	Carbonates(Nitrates)	7.75912138709032	5.008460930264111	5.68224268167973	0.558007508751556	0.456325806065479	1.0775943297975301	0.00604537410845424	78.8180846541312	0.00604537410845424	0.0943425420230079	0.00604537410845424	0.00604537410845424	0.00604537410845424	0.462022682332934	0.00604537410845424	0.00604537410845424	0.000604537410845424	0.0026814905039029197	0.000604537410845424	0.000604537410845424	0.000604537410845424	0.000604537410845424	0.000604537410845424	0.000604537410845424	0.0171108511629383	0.000604537410845424	0.000604537410845424	0.000604537410845424	0.000604537410845424	0.000604537410845424	0.000604537410845424	0.000604537410845424	0.00596954475614644	0.000604537410845424	0.000604537410845424	0.000604537410845424	0.000604537410845424	0.000604537410845424	0.000604537410845424	0.000604537410845424	0.000604537410845424	0.000604537410845424
76	MP-791	Calcite				Calcite	Carbonates(Nitrates)	0.61270761604106	4.26887942849155	2.73204111649713	0.308193473814158	0.333682937494601	1.9271339686481896	0.36717324271937296	88.9542058429232	0.0061270761604106	0.0061270761604106	0.0061270761604106	0.0544409028792542	0.0061270761604106	0.322344878848354	0.0061270761604106	0.0061270761604106	0.00061270761604106	0.00061270761604106	0.00061270761604106	0.00061270761604106	0.00061270761604106	0.00061270761604106	0.00061270761604106	0.00061270761604106	0.0401385724272505	0.00061270761604106	0.00061270761604106	0.00061270761604106	0.0031928484421107893	0.00061270761604106	0.00061270761604106	0.00061270761604106	0.00061270761604106	0.00061270761604106	0.0118711778021602	0.00061270761604106	0.00061270761604106	0.00061270761604106	0.00061270761604106	0.00061270761604106	0.0119138456081498	0.00061270761604106
77	MP-794	Ilite				Illite	Silicates	0.638532440623898	22.9407368844563	59.71511732149771	0.40570537972100196	0.3579048021837629	1.38964112254256	6.6400971842259	1.2380946145237601	0.0063853244062389795	0.787843941405298	0.0063853244062389795	0.0229643754128527	0.0566029521613161	5.636510912883098	0.0063853244062389795	0.0033725496497607602	0.0006385324406238983	0.0375032819210121	0.0006385324406238983	0.0006385324406238983	0.0006385324406238983	0.0006385324406238983	0.0006385324406238983	0.014568473103578	0.0037166348404267103	0.0006385324406238983	0.019598908551992002	0.0006385324406238983	0.0006385324406238983	0.0006385324406238983	0.00240374181315946	0.0006385324406238983	0.0006385324406238983	0.0006385324406238983	0.00430314171088466	0.00492953756723443	0.0006385324406238983	0.0472866447327244	0.0006385324406238983	0.0006385324406238983	0.0006385324406238983	0.0006385324406238983
78	MP-795	Variscite				Variscite	Phosphates,Arsenates,Vanadates	0.539948900522437	26.209594302915	20.3996289790758	32.0590955315682	2.34690827472869	1.67544087609219	1.81078571375779	4.5355007076420595	0.00539948900522437	0.41860788640164703	0.17319235669067998	0.401565966289766	0.00539948900522437	9.09718902341402	0.00539948900522437	0.00539948900522437	0.0126604957318861	0.00908448746672807	0.0005399489005224371	0.0005399489005224371	0.2263660201998049	0.0015725804044543	0.0005399489005224371	0.0005399489005224371	0.004252051373664479	0.0005399489005224371	0.009292727503948809	0.0005399489005224371	0.00320761723082636	0.0005399489005224371	0.0005399489005224371	0.0005399489005224371	0.0005399489005224371	0.0005399489005224371	0.0074140064682973	0.007804780428051	0.0005399489005224371	0.0190297289632899	0.0005399489005224371	0.0005399489005224371	0.0005399489005224371	0.0005399489005224371
79	MP-797	Variscite				Variscite	Phosphates,Arsenates,Vanadates	0.489571153584835	40.51345543585961	12.480273007265902	40.0296413813483	0.43184879049841396	2.07069954213005	0.8210440569992751	0.9148157016809301	0.00489571153584835	0.12365335715295801	0.00489571153584835	0.688559474991519	0.00489571153584835	1.2452964878991102	0.00489571153584835	0.00489571153584835	0.000489571153584835	0.022314500423414	0.000489571153584835	0.000489571153584835	0.11245721621413	0.000489571153584835	0.000489571153584835	0.000489571153584835	0.000489571153584835	0.000489571153584835	0.00268334623336422	0.000489571153584835	0.000489571153584835	0.000489571153584835	0.000489571153584835	0.000489571153584835	0.000489571153584835	0.000489571153584835	0.00746460945150832	0.00635284512700427	0.000489571153584835	0.000489571153584835	0.00373367334593574	0.000489571153584835	0.000489571153584835	0.000489571153584835
80	MP-822	Calcite				Calcite	Carbonates(Nitrates)	0.6086634066912789	7.6020890984716205	7.42640874384549	0.465723598456232	1.9507225526365901	1.3320199461525901	0.00608663406691279	80.1389100677847	0.00608663406691279	0.0661217480684951	0.00608663406691279	0.0292649149305369	0.00608663406691279	0.31454966276498	0.00608663406691279	0.00608663406691279	0.000608663406691279	0.00437552464277916	0.000608663406691279	0.000608663406691279	0.000608663406691279	0.000608663406691279	0.000608663406691279	0.000608663406691279	0.00819701917251438	0.000608663406691279	0.000608663406691279	0.000608663406691279	0.000608663406691279	0.000608663406691279	0.000608663406691279	0.000608663406691279	0.000608663406691279	0.000608663406691279	0.000608663406691279	0.000608663406691279	0.000608663406691279	0.000608663406691279	0.000608663406691279	0.000608663406691279	0.000608663406691279	0.000608663406691279
81	MP-812	Aragonite				Aragonite	Carbonates(Nitrates)	12.504356167282	7.701267504795999	4.5084909939636795	0.5529747897862829	0.732009966105249	6.496793191827401	0.9549159636117448	65.1310334318373	0.0058436851377824395	0.07508025068912201	0.0058436851377824395	0.0923822829305555	0.0058436851377824395	0.530007435273848	0.0058436851377824395	0.0058436851377824395	0.0005843685137782443	0.0182335847064487	0.0005843685137782443	0.0005843685137782443	0.0005843685137782443	0.0005843685137782443	0.0005843685137782443	0.0005843685137782443	0.644526057652699	0.0005843685137782443	0.013516372490486	0.0005843685137782443	0.0005843685137782443	0.0005843685137782443	0.0005843685137782443	0.0005843685137782443	0.0005843685137782443	0.0005843685137782443	0.0005843685137782443	0.0005843685137782443	0.0005843685137782443	0.0005843685137782443	0.0005843685137782443	0.0005843685137782443	0.0005843685137782443	0.0005843685137782443
82	MP-813	Calcite				Calcite	Carbonates(Nitrates)	0.602369667581523	3.6675297972831	1.08034040078623	3.88932362044388	0.6919923536190731	1.8896905707120202	0.0060236966758152296	87.4298736165751	0.0060236966758152296	0.0060236966758152296	0.0060236966758152296	0.0060236966758152296	0.0060236966758152296	0.5970303715755629	0.0060236966758152296	0.0186787656960519	0.000602369667581523	0.000602369667581523	0.000602369667581523	0.000602369667581523	0.000602369667581523	0.000602369667581523	0.000602369667581523	0.000602369667581523	0.035473949837031	0.000602369667581523	0.000602369667581523	0.000602369667581523	0.000602369667581523	0.000602369667581523	0.000602369667581523	0.000602369667581523	0.000602369667581523	0.000602369667581523	0.000602369667581523	0.000602369667581523	0.000602369667581523	0.000602369667581523	0.000602369667581523	0.000602369667581523	0.0392670281349787	0.000602369667581523
83	MP-814	Aragonite				Aragonite	Carbonates(Nitrates)	8.67623386219374	4.41082053021601	4.21525375679667	0.766385474261422	0.797266022429865	2.99466536456918	0.00597483606337108	77.49650695289809	0.00597483606337108	0.056419368262973	0.00597483606337108	0.032404488227375995	0.00597483606337108	0.17482106057029906	0.00597483606337108	0.00597483606337108	0.000597483606337108	0.00785922149663372	0.000597483606337108	0.000597483606337108	0.000597483606337108	0.000597483606337108	0.000597483606337108	0.000597483606337108	0.31742595155207	0.000597483606337108	0.0025543563806835	0.000597483606337108	0.000597483606337108	0.000597483606337108	0.000597483606337108	0.000597483606337108	0.000597483606337108	0.000597483606337108	0.000597483606337108	0.000597483606337108	0.000597483606337108	0.000597483606337108	0.000597483606337108	0.000597483606337108	0.000597483606337108	0.000597483606337108
84	MP-816	Calcite				Calcite	Carbonates(Nitrates)	7.04013814239292	5.657247003329822	2.54760740243935	0.491420898235801	0.44750579633444304	3.24005972931273	0.00598791144844835	80.14490331352759	0.00598791144844835	0.00598791144844835	0.00598791144844835	0.0694420840721277	0.00598791144844835	0.280282935379067	0.00598791144844835	0.00598791144844835	0.000598791144844835	0.00567834979816148	0.000598791144844835	0.000598791144844835	0.000598791144844835	0.000598791144844835	0.000598791144844835	0.000598791144844835	0.0176316041280492	0.000598791144844835	0.000598791144844835	0.000598791144844835	0.000598791144844835	0.000598791144844835	0.000598791144844835	0.000598791144844835	0.000598791144844835	0.000598791144844835	0.000598791144844835	0.000598791144844835	0.000598791144844835	0.000598791144844835	0.000598791144844835	0.000598791144844835	0.000598791144844835	0.000598791144844835
85	MP-817	Calcite				Calcite	Carbonates(Nitrates)	0.60870155805823	9.56141062011043	6.39087870481148	0.566174594422987	0.458519732598448	2.4569564440776297	0.84864499283222	78.4296724071759	0.0060870155805823	0.0956282139385775	0.0060870155805823	0.0060870155805823	0.0060870155805823	0.513382458313952	0.0060870155805823	0.0060870155805823	0.00060870155805823	0.00060870155805823	0.00060870155805823	0.00060870155805823	0.00060870155805823	0.00060870155805823	0.00060870155805823	0.00060870155805823	0.016464536550993	0.00060870155805823	0.00060870155805823	0.00060870155805823	0.00060870155805823	0.00060870155805823	0.00060870155805823	0.00060870155805823	0.00060870155805823	0.00060870155805823	0.00060870155805823	0.00060870155805823	0.00060870155805823	0.00060870155805823	0.00060870155805823	0.00060870155805823	0.00060870155805823	0.00060870155805823
86	MP-818	Talc				Talc	Silicates	33.6972721558919	6.54686993781132	50.4267544849147	0.43147426479128703	0.374196495549675	1.95821763653822	0.00579552639967274	4.62942218072566	0.00579552639967274	0.0159819810048008	0.00579552639967274	0.0143784696045423	0.00579552639967274	1.84840398790529	0.00579552639967274	0.00579552639967274	0.000579552639967274	0.00602777294551463	0.000579552639967274	0.000579552639967274	0.000579552639967274	0.000579552639967274	0.000579552639967274	0.000579552639967274	0.000579552639967274	0.000579552639967274	0.000579552639967274	0.000579552639967274	0.000579552639967274	0.000579552639967274	0.000579552639967274	0.000579552639967274	0.000579552639967274	0.000579552639967274	0.000579552639967274	0.000579552639967274	0.000579552639967274	0.000579552639967274	0.000579552639967274	0.000579552639967274	0.000579552639967274	0.000579552639967274
87	MP-819	Talc				Talc	Silicates	36.55627012866179	2.6332633746695886	55.93873108718639	0.0581334580063286	0.233186609470177	1.68906803234185	0.005813345800632861	1.15997121532165	0.005813345800632861	0.005813345800632861	0.005813345800632861	0.0228079572145762	0.005813345800632861	1.65026360421583	0.005813345800632861	0.005813345800632861	0.000581334580063286	0.00133374406560864	0.000581334580063286	0.000581334580063286	0.000581334580063286	0.000581334580063286	0.000581334580063286	0.000581334580063286	0.000581334580063286	0.000581334580063286	0.000581334580063286	0.000581334580063286	0.000581334580063286	0.000581334580063286	0.000581334580063286	0.000581334580063286	0.000581334580063286	0.000581334580063286	0.000581334580063286	0.000581334580063286	0.000581334580063286	0.000581334580063286	0.000581334580063286	0.000581334580063286	0.000581334580063286	0.000581334580063286
88	MP-820	Calcite				Calcite	Carbonates(Nitrates)	0.609260148310967	4.35866453296516	2.5619947842451603	0.916230958491795	0.570492503190743	2.01803460126019	0.4997435407522821	88.1694203001712	0.00609260148310967	0.02380171051750701	0.00609260148310967	0.00609260148310967	0.00609260148310967	0.18514002537088609	0.00609260148310967	0.00609260148310967	0.000609260148310967	0.00549806496640365	0.000609260148310967	0.000609260148310967	0.000609260148310967	0.000609260148310967	0.000609260148310967	0.000609260148310967	0.0182180048912889	0.000609260148310967	0.000609260148310967	0.000609260148310967	0.000609260148310967	0.000609260148310967	0.000609260148310967	0.000609260148310967	0.000609260148310967	0.000609260148310967	0.000609260148310967	0.000609260148310967	0.000609260148310967	0.000609260148310967	0.000609260148310967	0.000609260148310967	0.0111044521116737	0.000609260148310967
89	MP-821	Calcite				Calcite	Carbonates(Nitrates)	0.6098455135647171	4.67249881473701	1.89457080500344	0.52707317098623	0.319759921491669	2.27079288548781	0.0060984551356471715	89.433255687042	0.0060984551356471715	0.0060984551356471715	0.0060984551356471715	0.0436307660293243	0.0060984551356471715	0.15015445987133802	0.0060984551356471715	0.0060984551356471715	0.000609845513564717	0.000609845513564717	0.000609845513564717	0.000609845513564717	0.000609845513564717	0.000609845513564717	0.000609845513564717	0.000609845513564717	0.0186531154571267	0.000609845513564717	0.000609845513564717	0.000609845513564717	0.000609845513564717	0.000609845513564717	0.000609845513564717	0.000609845513564717	0.000609845513564717	0.000609845513564717	0.000609845513564717	0.000609845513564717	0.000609845513564717	0.000609845513564717	0.000609845513564717	0.000609845513564717	0.000609845513564717	0.000609845513564717
90	MP-823	Variscite				Variscite	Phosphates,Arsenates,Vanadates	0.476190493020676	41.031765130398796	7.65177167866479	45.8089289221278	0.13991623344525198	1.04829072144805	0.7427002983375309	0.4005285074037371	0.0047619049302067605	0.14434838309754094	0.17124984947859898	0.25285828741251	0.0047619049302067605	1.8661346476421297	0.0047619049302067605	0.0047619049302067605	0.10655948148985	0.0120176554524949	0.00047619049302067597	0.00047619049302067597	0.0245970103306107	0.002472275925826911	0.00047619049302067597	0.0111988450761871	0.00047619049302067597	0.00047619049302067597	0.00401941023881786	0.00047619049302067597	0.0271967055940938	0.00047619049302067597	0.00643500666244156	0.00047619049302067597	0.00047619049302067597	0.00047619049302067597	0.00697979494445266	0.0127104065564816	0.00047619049302067597	0.0165399304719189	0.00744746667725069	0.00047619049302067597	0.00047619049302067597	0.00047619049302067597
91	MP-825	Variscite				Variscite	Phosphates,Arsenates,Vanadates	0.468167084241262	39.716642792537606	4.02021918128771	49.7778569187897	0.150409262872271	1.24179833374347	0.00468167084241262	0.27965267719786	0.00468167084241262	0.100153152331053	0.0864797664542083	0.24463611967911197	0.00468167084241262	3.6806173635112094	0.00468167084241262	0.00468167084241262	0.0800096707087796	0.0162548069933874	0.000468167084241262	0.000468167084241262	0.0398668748493	0.000468167084241262	0.000468167084241262	0.0046560352600397	0.000468167084241262	0.000468167084241262	0.000468167084241262	0.000468167084241262	0.0214200468975419	0.000468167084241262	0.000468167084241262	0.000468167084241262	0.000468167084241262	0.000468167084241262	0.000468167084241262	0.0122655469672275	0.000468167084241262	0.0212043928055097	0.00445010989165499	0.000468167084241262	0.000468167084241262	0.000468167084241262
92	MP-826	Variscite				Variscite	Phosphates,Arsenates,Vanadates	0.458953435505719	40.72765237716021	3.88619250481093	51.1458810940422	0.14215245210766594	1.16647967670142	0.0045895343550571895	0.186545023813268	0.0045895343550571895	0.0703766314290007	0.279829879211802	0.303638706465819	0.0045895343550571895	1.3952283059505002	0.0045895343550571895	0.0045895343550571895	0.0761961216219012	0.0179004475457263	0.0004589534355057191	0.0004589534355057191	0.0192348547487781	0.0004589534355057191	0.0004589534355057191	0.0100416872325981	0.0004589534355057191	0.0004589534355057191	0.00231428769109698	0.0004589534355057191	0.0315216585719926	0.0004589534355057191	0.0004589534355057191	0.009530506123415309	0.0004589534355057191	0.0004589534355057191	0.0004589534355057191	0.0119487712758963	0.0004589534355057191	0.0214888996599561	0.0052248912801424715	0.0004589534355057191	0.0004589534355057191	0.0004589534355057191
93	MP-827	Variscite				Variscite	Phosphates,Arsenates,Vanadates	0.46794028747862804	38.1773164272877	6.88023009832383	48.504502027010794	0.149898526275905	1.61370099137552	1.1683546693862499	0.3676690366959929	0.00467940287478628	0.12073166378425801	0.235246962473552	0.307784403257348	0.00467940287478628	1.74205006297443	0.00467940287478628	0.00467940287478628	0.126657428392541	0.0172489460511394	0.000467940287478628	0.000467940287478628	0.025607367377570998	0.000467940287478628	0.000467940287478628	0.0102930657141833	0.0026168767503369997	0.000467940287478628	0.00302644884693053	0.000467940287478628	0.027847202100082995	0.000467940287478628	0.000467940287478628	0.000467940287478628	0.000467940287478628	0.000467940287478628	0.006582935557992661	0.00772470415433675	0.000467940287478628	0.000467940287478628	0.00936139176939836	0.000467940287478628	0.000467940287478628	0.000467940287478628
94	MP-828	Variscite				Variscite	Phosphates,Arsenates,Vanadates	0.4725554368641021	41.4719849466714	7.17086259863781	46.776031276626505	0.24910127520284805	1.03335676913132	0.00472555436864102	0.225206069267537	0.00472555436864102	0.107508903993358	0.11947929069941601	0.21502926448581894	0.00472555436864102	1.829972938960169	0.00472555436864102	0.00472555436864102	0.152744290328087	0.00599909777603555	0.00047255543686410196	0.00047255543686410196	0.0326718075192339	0.00047255543686410196	0.00047255543686410196	0.007243033910843509	0.0153707258053263	0.00047255543686410196	0.00404052925495483	0.00047255543686410196	0.0256593415952264	0.00047255543686410196	0.00047255543686410196	0.00047255543686410196	0.00047255543686410196	0.00047255543686410196	0.00660805345122069	0.0130791049789095	0.00047255543686410196	0.0216096129287596	0.0117518622044126	0.00047255543686410196	0.00047255543686410196	0.00047255543686410196
95	MP-830	Variscite				Variscite	Phosphates,Arsenates,Vanadates	0.47617983469468494	41.981547489749104	6.94966538874859	45.5091958435541	0.16308342435894102	1.00380589694595	0.8307388235849509	0.262458519596926	0.00476179834694685	0.21099660087062602	0.0868381819385501	0.231056566454091	0.00476179834694685	2.0489930034404598	0.00476179834694685	0.00476179834694685	0.10296023240967099	0.00888558272143645	0.000476179834694685	0.000476179834694685	0.0360366736435074	0.000476179834694685	0.000476179834694685	0.00546001120888275	0.00266295502168906	0.000476179834694685	0.00349733062840304	0.000476179834694685	0.0175186536370217	0.000476179834694685	0.000476179834694685	0.000476179834694685	0.000476179834694685	0.000476179834694685	0.00826325043779842	0.0121235010475815	0.000476179834694685	0.0199376250600338	0.000476179834694685	0.000476179834694685	0.000476179834694685	0.000476179834694685
96	MP-831	Variscite				Variscite	Phosphates,Arsenates,Vanadates	0.5522107793820811	32.6729827608153	12.344471910965	34.589924128027604	0.269732401906531	0.981206121107963	0.8496854183750071	0.20543596787731	0.00552210779382081	0.313788898389133	0.0621131436900657	0.121070907088155	0.00552210779382081	16.7825799799956	0.00552210779382081	0.00552210779382081	0.0917657418291439	0.0005522107793820808	0.0005522107793820808	0.0005522107793820808	0.0803381849825777	0.007971537507383379	0.0005522107793820808	0.00310129140852014	0.0005522107793820808	0.0005522107793820808	0.0056296152857289285	0.0005522107793820808	0.0193950007974738	0.0005522107793820808	0.0005522107793820808	0.0005522107793820808	0.0005522107793820808	0.0005522107793820808	0.00781496175016339	0.0005522107793820808	0.0005522107793820808	0.0005522107793820808	0.005096391276971961	0.0005522107793820808	0.0005522107793820808	0.0005522107793820808
97	MP-832	Variscite				Variscite	Phosphates,Arsenates,Vanadates	0.608307389964958	22.08569299649289	56.646121309430505	11.6808609262432	0.0772243005975477	0.607106218814111	2.87521626849262	0.29369599270976504	0.006083073899649579	0.3675235489541141	0.0601835272549839	0.0752253349772037	0.006083073899649579	4.4713779301050405	0.006083073899649579	0.006083073899649579	0.0409711961264284	0.0021399617572949	0.000608307389964958	0.000608307389964958	0.0148581527940508	0.00223384714755844	0.000608307389964958	0.0071173701264211	0.000608307389964958	0.000608307389964958	0.00506789459323608	0.000608307389964958	0.009636552712316173	0.000608307389964958	0.0038459588844309603	0.000608307389964958	0.000608307389964958	0.000608307389964958	0.00517555777832203	0.00649474053017777	0.000608307389964958	0.0170979867855876	0.00215151549918526	0.000608307389964958	0.000608307389964958	0.000608307389964958
98	MP-833	Variscite				Variscite	Phosphates,Arsenates,Vanadates	0.471538768063877	44.072324995079995	5.3310660365192195	46.0315859178467	0.12531223655346901	1.30181944232473	0.004715387680638771	0.297197197497219	0.004715387680638771	0.095653402926865	0.141159872265991	0.19307370513270106	0.004715387680638771	1.74911372198822	0.004715387680638771	0.004715387680638771	0.06559661835024501	0.00930383925974917	0.00047153876806387696	0.00047153876806387696	0.0173706921846227	0.00047153876806387696	0.00047153876806387696	0.00518610991224838	0.00177593920864049	0.00047153876806387696	0.00217098880324068	0.00047153876806387696	0.0160210149441192	0.00047153876806387696	0.00047153876806387696	0.00047153876806387696	0.00047153876806387696	0.00047153876806387696	0.00047153876806387696	0.00937191046907508	0.00047153876806387696	0.0238636455111334	0.0069577701615393785	0.00047153876806387696	0.00047153876806387696	0.00047153876806387696
99	MP-834	Variscite				Variscite	Phosphates,Arsenates,Vanadates	0.4865090379198039	41.223626240282	10.0667615170495	42.5666350204748	0.165710501998885	1.0593408360234	1.0311781669756501	0.489932251370909	0.00486509037919804	0.16211208462658802	0.209246064560145	0.237004268222722	0.00486509037919804	2.06695557949418	0.00486509037919804	0.00486509037919804	0.0685213213952451	0.0138407282124631	0.000486509037919804	0.000486509037919804	0.017402688417622	0.000486509037919804	0.000486509037919804	0.00683075356278098	0.0107163027069758	0.000486509037919804	0.00250656897112939	0.000486509037919804	0.0188620492033525	0.000486509037919804	0.000486509037919804	0.0107341384096517	0.000486509037919804	0.000486509037919804	0.00983591686469151	0.00922992672137604	0.000486509037919804	0.0302540390579999	0.008522982316694	0.000486509037919804	0.000486509037919804	0.000486509037919804
100	MP-835	Ankerite				Ankerite	Carbonates(Nitrates)	0.5571619013363571	42.5561259671294	9.52720069424149	27.281757902783	0.318725803821235	1.07047382510633	0.0055716190133635705	0.26650016589196	0.0055716190133635705	0.12559335064698599	0.0055716190133635705	0.0055716190133635705	0.0055716190133635705	9.21918622848708	0.0121958639934146	0.0055716190133635705	6.070948165176518	2.69624432492827	0.000557161901336357	0.000557161901336357	0.196250801850811	0.0313959613142393	0.000557161901336357	0.00423731965026246	0.00909314675771503	0.000557161901336357	0.000557161901336357	0.000557161901336357	0.00360021239008381	0.000557161901336357	0.000557161901336357	0.000557161901336357	0.0081782504866559	0.000557161901336357	0.000557161901336357	0.000557161901336357	0.000557161901336357	0.000557161901336357	0.000557161901336357	0.000557161901336357	0.000557161901336357	0.000557161901336357
101	MP-836	Ankerite				Ankerite	Carbonates(Nitrates)	4.03456747320729	40.971258233775394	9.84142350718351	21.0785139029353	1.0709073492273	1.2667388539874198	0.00582512548629579	0.5882100614561371	0.00582512548629579	0.20335063170034196	0.18421493381536894	0.00582512548629579	0.00582512548629579	12.400752859491	0.00582512548629579	0.00582512548629579	3.2470587444617998	4.70678692551291	0.000582512548629579	0.000582512548629579	0.198960200200621	0.0028029880396505	0.000582512548629579	0.00579322865090024	0.0252630413694636	0.000582512548629579	0.000582512548629579	0.000582512548629579	0.10047506701218901	0.000582512548629579	0.000582512548629579	0.000582512548629579	0.000582512548629579	0.000582512548629579	0.000582512548629579	0.0257384815343884	0.000582512548629579	0.000582512548629579	0.000582512548629579	0.000582512548629579	0.000582512548629579	0.000582512548629579
102	MP-837	Planerite				Planerite	Phosphates,Arsenates,Vanadates	0.513817833893651	50.209306774109294	6.013964691384047	32.815398807120296	0.179018877248661	0.7531163511738821	0.00513817833893651	0.373203182410404	0.00513817833893651	0.0969305584235417	0.00513817833893651	0.0734223114437616	0.00513817833893651	1.99500619434435	0.00513817833893651	0.00513817833893651	5.4099408007305705	1.22623121172264	0.0005138178338936509	0.0005138178338936509	0.25107272762134697	0.00780769397212117	0.0005138178338936509	0.00396779812760109	0.0154813864583342	0.0005138178338936509	0.0018587201305018891	0.0005138178338936509	0.0070686768185473595	0.0005138178338936509	0.0005138178338936509	0.0005138178338936509	0.0005138178338936509	0.0005138178338936509	0.0005138178338936509	0.0122799761549813	0.0005138178338936509	0.0005138178338936509	0.0005138178338936509	0.0005138178338936509	0.0005138178338936509	0.0005138178338936509
103	MP-838	Aheylite				Aheylite	Phosphates,Arsenates,Vanadates	0.5325017918044249	48.100806727784786	9.59792529924578	27.740843651308197	0.39630357930298105	1.51594022084351	0.00532501791804425	0.24713142690659	0.00532501791804425	0.111691102214812	0.00532501791804425	0.0591941756410027	0.00532501791804425	3.80479657920676	0.00532501791804425	0.00532501791804425	7.1020350390282	0.689776334474101	0.000532501791804425	0.000532501791804425	0.000532501791804425	0.00296692188770494	0.000532501791804425	0.000532501791804425	0.0119117040851024	0.000532501791804425	0.000532501791804425	0.000532501791804425	0.000532501791804425	0.000532501791804425	0.0017475927530261	0.000532501791804425	0.00710570845749166	0.000532501791804425	0.000532501791804425	0.000532501791804425	0.000532501791804425	0.0336569981275934	0.000532501791804425	0.000532501791804425	0.000532501791804425	0.000532501791804425
104	MP-839	Aheylite				Aheylite	Phosphates,Arsenates,Vanadates	0.52578957494587	44.9095852089356	7.58402552289735	29.783142866219396	0.6084464513565749	2.3167371398179104	0.7230985074643059	0.33427612080495	0.0052578957494587	0.118960893656669	0.0052578957494587	0.0729083551688538	0.0052578957494587	3.10342483111573	0.0052578957494587	0.0052578957494587	8.90828829461684	0.908832668470982	0.00052578957494587	0.00052578957494587	0.00052578957494587	0.00052578957494587	0.00052578957494587	0.00052578957494587	0.0305440417310486	0.00052578957494587	0.00052578957494587	0.00052578957494587	0.00052578957494587	0.00052578957494587	0.00052578957494587	0.00052578957494587	0.00052578957494587	0.00052578957494587	0.00052578957494587	0.00052578957494587	0.00052578957494587	0.0325053046769856	0.00052578957494587	0.00052578957494587	0.00052578957494587	0.00052578957494587
105	MP-840	Aheylite				Aheylite	Phosphates,Arsenates,Vanadates	0.5195921426350449	48.67358638653499	5.56593541434052	30.6766368966458	0.35849588880496597	2.2293361042254	0.00519592142635045	0.13496068179127801	0.00519592142635045	0.107463643263354	0.00519592142635045	0.0795436851945335	0.00519592142635045	3.25367306436521	0.00519592142635045	0.00519592142635045	7.82577099730236	0.482875781378179	0.000519592142635045	0.000519592142635045	0.000519592142635045	0.00164488275010778	0.000519592142635045	0.000519592142635045	0.00260922783336476	0.000519592142635045	0.000519592142635045	0.000519592142635045	0.000519592142635045	0.000519592142635045	0.000519592142635045	0.000519592142635045	0.000519592142635045	0.000519592142635045	0.000519592142635045	0.000519592142635045	0.000519592142635045	0.0442294629534965	0.000519592142635045	0.000519592142635045	0.000519592142635045	0.000519592142635045
106	MP-841	Ankerite				Ankerite	Carbonates(Nitrates)	0.538244324696996	46.5506933801486	10.6012188231935	27.3695866302145	0.887952037842299	1.2067604774870901	0.695623452016451	1.70130223695333	0.00538244324696996	0.14775378499840194	0.00538244324696996	0.0492738477105489	0.00538244324696996	3.54453814756142	0.00538244324696996	0.00538244324696996	3.6774862061136	2.74382763808905	0.000538244324696996	0.000538244324696996	0.0722716679540293	0.00443021882783614	0.000538244324696996	0.0030228538851331307	0.0414648389831628	0.000538244324696996	0.000538244324696996	0.000538244324696996	0.0103778217893637	0.000538244324696996	0.108272313964145	0.000538244324696996	0.000538244324696996	0.000538244324696996	0.000538244324696996	0.00822219484179051	0.000538244324696996	0.000538244324696996	0.000538244324696996	0.000538244324696996	0.000538244324696996	0.000538244324696996
107	MP-842	Planerite				Planerite	Phosphates,Arsenates,Vanadates	0.5318576493404951	47.1841824533327	8.33341494008491	29.713901590939198	0.14349871075468698	0.8742269457565759	0.0053185764934049395	0.182602955609691	0.0053185764934049395	0.206889703359726	0.0053185764934049395	0.136759304017278	0.0053185764934049395	4.72400449862785	0.0127249467288293	0.0053185764934049395	7.6507788977849005	0.142116138482387	0.0005318576493404952	0.0005318576493404952	0.0005318576493404952	0.00457969636387454	0.0005318576493404952	0.0005318576493404952	0.00679845431706635	0.0005318576493404952	0.0005318576493404952	0.0005318576493404952	0.0005318576493404952	0.0005318576493404952	0.00220751727042869	0.0005318576493404952	0.0005318576493404952	0.0005318576493404952	0.0005318576493404952	0.0005318576493404952	0.0005318576493404952	0.110879520138487	0.0005318576493404952	0.000282326338404798	0.0005318576493404952	0.0005318576493404952
108	MP-843	Planerite				Planerite	Phosphates,Arsenates,Vanadates	0.5192231423299771	48.1791044766406	10.027283173827099	30.9170275174298	0.10348833061411601	0.9590615334207879	0.66904859354914	0.34253854691363395	0.0051922314232997705	0.119970082816336	0.0051922314232997705	0.0751932891327166	0.0051922314232997705	1.4982114272549498	0.0051922314232997705	0.0051922314232997705	5.5652295104707	0.819813474804582	0.000519223142329977	0.000519223142329977	0.12120889404115401	0.00519413813223439	0.000519223142329977	0.00321978126825113	0.0135702008209958	0.000519223142329977	0.00216286058586985	0.000519223142329977	0.0061689878296631	0.000519223142329977	0.000519223142329977	0.000519223142329977	0.000519223142329977	0.000519223142329977	0.007391855029379679	0.0100637862672368	0.000519223142329977	0.000519223142329977	0.000519223142329977	0.000519223142329977	0.000519223142329977	0.000519223142329977
109	MP-844	Planerite				Planerite	Phosphates,Arsenates,Vanadates	0.517565537546469	49.7558834720104	5.29912659147186	33.2958696251847	0.13060215841394102	0.7085318910332901	0.00517565537546469	0.20287825227943104	0.00517565537546469	0.0748230204487761	0.00517565537546469	0.0520591538073704	0.00517565537546469	2.82040548636658	0.00517565537546469	0.00517565537546469	4.38700036963231	2.65899492821174	0.000517565537546469	0.000517565537546469	0.0144378416682966	0.000517565537546469	0.000517565537546469	0.00405729524683079	0.00525717106158819	0.000517565537546469	0.000517565537546469	0.000517565537546469	0.004746823064522071	0.000517565537546469	0.0109657949316071	0.000517565537546469	0.0148717790790419	0.000517565537546469	0.000517565537546469	0.000517565537546469	0.000517565537546469	0.000517565537546469	0.000517565537546469	0.000517565537546469	0.000517565537546469	0.000517565537546469
110	MP-845	Ankerite				Ankerite	Carbonates(Nitrates)	0.547580046724631	43.1989961774313	14.3833105312169	26.8670271908468	0.12177934289290801	0.917833748275812	1.08905377342338	0.435298674800308	0.0054758004672463105	0.24286302446286398	0.0054758004672463105	0.0440203976326824	0.0054758004672463105	3.92420110125641	0.0054758004672463105	0.0054758004672463105	4.761704246051111	3.3443589546897	0.000547580046724631	0.000547580046724631	0.0497720311549977	0.00152546644058476	0.000547580046724631	0.0042925847253416785	0.00918674581927878	0.000547580046724631	0.000547580046724631	0.000547580046724631	0.00331002008442195	0.000547580046724631	0.000547580046724631	0.000547580046724631	0.00871958263176843	0.000547580046724631	0.000547580046724631	0.00683575616804729	0.000547580046724631	0.000547580046724631	0.000547580046724631	0.000547580046724631	0.000547580046724631	0.000547580046724631
111	MP-846	Planerite				Planerite	Phosphates,Arsenates,Vanadates	0.530721720180866	48.077699436798106	9.49724486838168	29.2035734952497	0.254269670055462	0.857837928529298	0.00530721720180866	1.86450467092834	0.00530721720180866	0.10433265896968599	0.00530721720180866	0.0419506552416216	0.00530721720180866	2.4813580649874503	0.00530721720180866	0.00530721720180866	3.91923616953506	3.05477512600892	0.0005307217201808661	0.0005307217201808661	0.0210384601176847	0.0005307217201808661	0.0005307217201808661	0.00316689377652737	0.0197460945878752	0.0005307217201808661	0.0005307217201808661	0.0005307217201808661	0.00331873926116227	0.0005307217201808661	0.007223143102847691	0.0005307217201808661	0.0150137449530749	0.0005307217201808661	0.0005307217201808661	0.0005307217201808661	0.0005307217201808661	0.0005307217201808661	0.0005307217201808661	0.0005307217201808661	0.0005307217201808661	0.0005307217201808661
112	MP-848	Aheylite				Aheylite	Phosphates,Arsenates,Vanadates	0.5176699870175471	49.8060228892478	3.3528278667791303	34.237517011196395	0.0876777301779564	0.930199666375677	0.0051766998701754715	0.1776027327085	0.0051766998701754715	0.0533167534208642	0.0051766998701754715	0.0358414484434028	0.0051766998701754715	2.00097132057674	0.0051766998701754715	0.0051766998701754715	3.65943623309339	5.04003752731951	0.000517669987017547	0.000517669987017547	0.0181718596120786	0.00170434965524765	0.000517669987017547	0.000517669987017547	0.0038993630613054202	0.000517669987017547	0.000517669987017547	0.000517669987017547	0.0030213151925985	0.000517669987017547	0.000517669987017547	0.000517669987017547	0.00787488370963443	0.000517669987017547	0.000517669987017547	0.000517669987017547	0.000517669987017547	0.0242757934638681	0.000517669987017547	0.000517669987017547	0.000517669987017547	0.000517669987017547
113	MP-849	Aheylite				Aheylite	Phosphates,Arsenates,Vanadates	0.522121192773593	48.252380945239295	7.3009590466813306	32.5930454530743	0.13549745239788802	0.6900247639335071	0.00522121192773593	0.163626981916172	0.00522121192773593	0.0988242005249702	0.00522121192773593	0.0428774808282029	0.00522121192773593	1.8817679733107904	0.0118718273007757	0.00522121192773593	4.26999595053203	3.9486513271169	0.0005221211927735927	0.0005221211927735927	0.0188856201438354	0.0005221211927735927	0.0005221211927735927	0.00372646987869017	0.0060781056451616605	0.0005221211927735927	0.0005221211927735927	0.0005221211927735927	0.0041900293740038215	0.0005221211927735927	0.0005221211927735927	0.0005221211927735927	0.0178824534487886	0.0005221211927735927	0.0005221211927735927	0.0005221211927735927	0.0005221211927735927	0.0005221211927735927	0.0005221211927735927	0.0005221211927735927	0.0005221211927735927	0.0005221211927735927
114	MP-850	Planerite	Aheylite			Planerite	Phosphates,Arsenates,Vanadates	0.5734112009168759	39.8429615189007	15.2696636301842	22.671346713076897	0.319436183667355	1.5500703916463798	0.845348141103093	0.65599340191723	0.00573411200916876	0.17537635492976505	0.0494145336269696	0.0827099008938489	0.00573411200916876	11.4928669923227	0.00573411200916876	0.00573411200916876	5.75405407875656	0.544819574808142	0.0005734112009168759	0.0005734112009168759	0.0005734112009168759	0.00217831052253438	0.0005734112009168759	0.00228108541573148	0.0929290008333672	0.0005734112009168759	0.00232572726847369	0.0005734112009168759	0.0005734112009168759	0.0005734112009168759	0.00376370286316096	0.0005734112009168759	0.0005734112009168759	0.0005734112009168759	0.0005734112009168759	0.0005734112009168759	0.0005734112009168759	0.0340714730902331	0.0005734112009168759	0.0005734112009168759	0.0005734112009168759	0.0005734112009168759
115	MP-851	Planerite				Planerite	Phosphates,Arsenates,Vanadates	0.515609154898156	50.609841898559196	2.80780716219064	33.0906083319155	0.24413434096550304	1.03398180033032	0.0051560915489815605	1.80575130948414	0.0051560915489815605	0.055905143709057	0.0051560915489815605	0.0348062953629612	0.0051560915489815605	1.6687474018496298	0.0051560915489815605	0.0051560915489815605	4.386970096918549	3.59167753770675	0.0005156091548981558	0.0005156091548981558	0.0313816735583086	0.0005156091548981558	0.0005156091548981558	0.0005156091548981558	0.0311884104195415	0.0005156091548981558	0.00610429149445331	0.0005156091548981558	0.00279433830689986	0.0005156091548981558	0.0102026908063824	0.0005156091548981558	0.00559597161263011	0.0005156091548981558	0.0005156091548981558	0.0005156091548981558	0.0005156091548981558	0.0256434175195107	0.0005156091548981558	0.0005156091548981558	0.0005156091548981558	0.0005156091548981558
116	MP-852	Planerite				Planerite	Phosphates,Arsenates,Vanadates	0.51443477816762	50.5746470095165	3.82551908208323	33.3080491564479	0.0864879430543815	0.87011309729	0.0051443477816762	0.960505874801213	0.0051443477816762	0.0602916227363392	0.0051443477816762	0.0484793140437983	0.0051443477816762	1.5485090197865001	0.0051443477816762	0.0051443477816762	5.31046683949258	2.71120819078031	0.00051443477816762	0.00051443477816762	0.0518403482977701	0.00051443477816762	0.00051443477816762	0.00300951688449256	0.0267139721600396	0.00051443477816762	0.00518810834773974	0.00051443477816762	0.0032168928285625	0.00051443477816762	0.0146236527191471	0.00051443477816762	0.00051443477816762	0.00051443477816762	0.00051443477816762	0.00743598233882237	0.00051443477816762	0.0286192507478382	0.00051443477816762	0.00051443477816762	0.00051443477816762	0.00051443477816762
117	MP-853	Variscite				Variscite	Phosphates,Arsenates,Vanadates	0.551580067885224	35.0497222367731	28.6851094801895	25.0223316584091	0.971716850722316	1.13194499121721	2.2227979818915498	0.21483519286612	0.00551580067885224	0.43741992138473496	0.26051227736089105	0.21216250014817398	0.205017747027854	4.96209705980585	0.00551580067885224	0.007800103186832091	0.004513606447302999	0.000551580067885224	0.000551580067885224	0.000551580067885224	0.000551580067885224	0.0011873803236693	0.000551580067885224	0.00342043145948388	0.00195149305003903	0.000551580067885224	0.00991615486419985	0.000551580067885224	0.000551580067885224	0.000551580067885224	0.0178092213038231	0.000551580067885224	0.000551580067885224	0.000551580067885224	0.000551580067885224	0.000551580067885224	0.000551580067885224	0.000551580067885224	0.00298728083187355	0.000551580067885224	0.000551580067885224	0.000551580067885224
118	MP-854	Aheylite				Aheylite	Phosphates,Arsenates,Vanadates	0.5529542121928771	44.549886728841706	14.577436307908304	23.071654781807602	0.486206464183319	2.2809166276153596	1.12760344104911	0.237721470035512	0.00552954212192877	0.231384312161266	0.00552954212192877	0.416661782323966	0.00552954212192877	6.46435109628868	0.016138347699450998	0.00552954212192877	5.8249626913422405	0.0550586099935092	0.0005529542121928769	0.0005529542121928769	0.0005529542121928769	0.00630179168268844	0.0005529542121928769	0.00232909997179571	0.005427306807645221	0.0005529542121928769	0.0005529542121928769	0.0005529542121928769	0.0005529542121928769	0.0005529542121928769	0.0103011740302341	0.0005529542121928769	0.0005529542121928769	0.0005529542121928769	0.0104805574714344	0.0005529542121928769	0.0005529542121928769	0.0384929896494859	0.0005529542121928769	0.0005529542121928769	0.0005529542121928769	0.0005529542121928769
119	MP-855	Planerite				Planerite	Phosphates,Arsenates,Vanadates	0.535831925702403	48.179396509797	12.6096505727339	25.716437952893	0.49956382592778603	1.8600698667683402	0.00535831925702403	0.949116932122701	0.00535831925702403	0.11261347426339999	0.00535831925702403	0.12994923807807002	0.00535831925702403	4.00792109741518	0.00535831925702403	0.00535831925702403	5.28065879002817	0.0235215299291205	0.000535831925702403	0.000535831925702403	0.000535831925702403	0.0121454603209697	0.000535831925702403	0.000535831925702403	0.0203643039555924	0.000535831925702403	0.0021733076000821	0.000535831925702403	0.000535831925702403	0.000535831925702403	0.0161111626309169	0.000535831925702403	0.000535831925702403	0.000535831925702403	0.000535831925702403	0.000535831925702403	0.000535831925702403	0.000535831925702403	0.000535831925702403	0.000535831925702403	0.000535831925702403	0.000535831925702403
120	MP-856	Aheylite				Aheylite	Phosphates,Arsenates,Vanadates	0.5666420471714251	44.388640421200286	11.824529271346199	22.8874066111973	0.330511736809284	1.15390379084077	0.00566642047171425	0.7128622191322741	0.00566642047171425	0.202308742686186	0.04638407083948098	0.00566642047171425	0.00566642047171425	9.62789218908677	0.00566642047171425	0.00566642047171425	7.56904870330974	0.420084735796864	0.000566642047171425	0.000566642047171425	0.000566642047171425	0.000566642047171425	0.000566642047171425	0.000566642047171425	0.101209176423565	0.000566642047171425	0.00316788831949297	0.000566642047171425	0.000566642047171425	0.000566642047171425	0.00557890818643681	0.000566642047171425	0.000566642047171425	0.000566642047171425	0.000566642047171425	0.00781831996754266	0.000566642047171425	0.105546519818285	0.000566642047171425	0.000566642047171425	0.000566642047171425	0.000566642047171425
121	MP-857	Aheylite				Aheylite	Phosphates,Arsenates,Vanadates	0.512190216608295	52.3279888409591	3.27867392351217	31.9927893031704	0.467617206491728	1.42835330927774	0.00512190216608295	0.412149670283385	0.00512190216608295	0.0587445273190202	0.00512190216608295	0.0476767568348363	0.00512190216608295	2.9183240222507596	0.00512190216608295	0.00512190216608295	5.94621358540959	0.49785390433553295	0.000512190216608295	0.000512190216608295	0.000512190216608295	0.000512190216608295	0.000512190216608295	0.000512190216608295	0.0274157968031603	0.000512190216608295	0.000512190216608295	0.000512190216608295	0.000512190216608295	0.000512190216608295	0.00257083892506094	0.000512190216608295	0.000512190216608295	0.000512190216608295	0.007895780443039171	0.000512190216608295	0.000512190216608295	0.0310305293976627	0.000512190216608295	0.000512190216608295	0.000512190216608295	0.000512190216608295
122	MP-858	Aheylite				Aheylite	Phosphates,Arsenates,Vanadates	0.559280858514738	46.245865044238606	12.1536300786943	23.0098914066987	0.276674810232182	1.09552786502859	0.89131900081982	0.230952098618167	0.00559280858514738	0.204821556599815	0.0879400038613139	0.0726045425604754	0.0150667237722853	7.36924763400304	0.00559280858514738	0.00559280858514738	6.85190781435328	0.8638143330195509	0.000559280858514738	0.000559280858514738	0.000559280858514738	0.000559280858514738	0.000559280858514738	0.000559280858514738	0.00440428888809825	0.000559280858514738	0.000559280858514738	0.000559280858514738	0.000559280858514738	0.000559280858514738	0.000559280858514738	0.000559280858514738	0.000559280858514738	0.000559280858514738	0.00626605628695646	0.000559280858514738	0.000559280858514738	0.0305847174502707	0.000559280858514738	0.000559280858514738	0.000559280858514738	0.000559280858514738
123	MP-859	Planerite				Planerite	Phosphates,Arsenates,Vanadates	0.586627627297493	34.7013004837765	19.1626817815655	19.1236364083134	1.65338965697447	2.17308716549244	1.70310762633737	3.57497708695893	0.00586627627297493	0.605415104111312	0.00586627627297493	0.00586627627297493	0.00586627627297493	8.13379242712368	0.00586627627297493	0.00586627627297493	7.03748212503853	0.27357412597584196	0.000586627627297494	0.000586627627297494	0.000586627627297494	0.00326849294058448	0.000586627627297494	0.000586627627297494	0.4287563712865949	0.000586627627297494	0.00842412294746686	0.000586627627297494	0.000586627627297494	0.000586627627297494	0.709672205880259	0.000586627627297494	0.000586627627297494	0.000586627627297494	0.000586627627297494	0.000586627627297494	0.000586627627297494	0.0727037225413481	0.000586627627297494	0.000586627627297494	0.000586627627297494	0.000586627627297494
124	MP-860	Variscite				Variscite	Phosphates,Arsenates,Vanadates	0.520463585456419	38.0681826566475	18.931272222142105	33.1443927911405	0.587997225989754	1.526154857777	1.2598259176325	1.93053836553599	0.00520463585456419	0.3595740441440611	0.442999903132785	0.28327408778399604	0.00520463585456419	2.4875447326380686	0.00520463585456419	0.00520463585456419	0.000520463585456419	0.0173540932440348	0.000520463585456419	0.000520463585456419	0.000520463585456419	0.000520463585456419	0.000520463585456419	0.000520463585456419	0.277576618904114	0.000520463585456419	0.0081586307024761	0.000520463585456419	0.0028748900499416604	0.000520463585456419	0.0257719902837011	0.000520463585456419	0.000520463585456419	0.000520463585456419	0.00600652945897814	0.000520463585456419	0.000520463585456419	0.0847795121725777	0.0035090664507147398	0.000520463585456419	0.000520463585456419	0.000520463585456419
125	MP-861	Planerite				Planerite	Phosphates,Arsenates,Vanadates	0.526451383895297	46.3420430086322	7.697793317088928	28.514275333891202	0.529078714569759	2.9806504164069105	0.8754890015057599	0.214242778365495	0.0052645138389529715	0.11724093325932	0.0052645138389529715	0.0672289635561345	0.0052645138389529715	3.0989410587859396	0.0052645138389529715	0.0052645138389529715	8.05699437226093	0.84249936214385	0.000526451383895297	0.000526451383895297	0.000526451383895297	0.000526451383895297	0.000526451383895297	0.000526451383895297	0.0487276959985261	0.000526451383895297	0.000526451383895297	0.000526451383895297	0.000526451383895297	0.000526451383895297	0.00264242007360574	0.0118106271347605	0.000526451383895297	0.000526451383895297	0.000526451383895297	0.000526451383895297	0.000526451383895297	0.0354596614070596	0.000526451383895297	0.000526451383895297	0.000526451383895297	0.000526451383895297
126	MP-862	Variscite				Variscite	Phosphates,Arsenates,Vanadates	0.47580902105341705	41.5513779604086	7.11824526565084	46.236611815667	0.138913675516531	1.15039749490799	0.00475809021053417	0.150775352247577	0.00475809021053417	0.177830726526535	0.464768891830278	0.21458807492312196	0.00475809021053417	2.2488994736690686	0.00475809021053417	0.00475809021053417	0.000475809021053417	0.000475809021053417	0.000475809021053417	0.000475809021053417	0.000475809021053417	0.0147012702304686	0.000475809021053417	0.000475809021053417	0.00244366650849164	0.000475809021053417	0.004381298536403471	0.000475809021053417	0.0072400330457320404	0.000475809021053417	0.0056261201813748605	0.000475809021053417	0.000475809021053417	0.000475809021053417	0.000475809021053417	0.000475809021053417	0.000475809021053417	0.000475809021053417	0.00265580055962394	0.000475809021053417	0.000475809021053417	0.000475809021053417
127	MP-863	Variscite				Variscite	Phosphates,Arsenates,Vanadates	0.495452764593872	41.7847990336846	7.62187526945994	41.6217752344381	0.343077085900935	1.6624571607458702	0.00495452764593872	0.22437416231794896	0.00495452764593872	0.35844170802193104	0.929982987524362	0.51855026250478	0.00495452764593872	4.36756095410363	0.00495452764593872	0.00495452764593872	0.000495452764593872	0.009396779261186929	0.000495452764593872	0.000495452764593872	0.000495452764593872	0.000495452764593872	0.000495452764593872	0.000495452764593872	0.009952029966733791	0.000495452764593872	0.00744069858253974	0.000495452764593872	0.000495452764593872	0.000495452764593872	0.0053801579166805604	0.000495452764593872	0.000495452764593872	0.000495452764593872	0.000495452764593872	0.000495452764593872	0.000495452764593872	0.000495452764593872	0.00282020639696982	0.000495452764593872	0.000495452764593872	0.000495452764593872
128	MP-864	Variscite				Variscite	Phosphates,Arsenates,Vanadates	0.477588858143066	41.31386116724371	8.74828513696637	45.1643265981985	0.219428692465607	0.782599062610175	0.9417898860000621	0.177317286520506	0.00477588858143066	0.194459791614439	0.265785484047661	0.263796292135335	0.0272098206339473	1.33001377416796	0.00477588858143066	0.00477588858143066	0.003832976389591221	0.00047758885814306603	0.00047758885814306603	0.00047758885814306603	0.00047758885814306603	0.00047758885814306603	0.00047758885814306603	0.00047758885814306603	0.00850306572361542	0.00047758885814306603	0.00329826559491068	0.00047758885814306603	0.003135810115999289	0.00047758885814306603	0.0471595947760962	0.00047758885814306603	0.00047758885814306603	0.00047758885814306603	0.00047758885814306603	0.00047758885814306603	0.00047758885814306603	0.00047758885814306603	0.0022962271709558893	0.00047758885814306603	0.00047758885814306603	0.00047758885814306603
129	MP-938	Aheylite				Aheylite	Phosphates,Arsenates,Vanadates	0.546233267084279	38.1310580343905	19.0276279100549	23.3446208853495	1.04884965445129	1.5350002275581398	0.9322764824935792	6.19872129853289	0.00546233267084279	0.146409276050124	0.00546233267084279	0.102006404788606	0.00546233267084279	1.6632996162177802	0.007600347496463929	0.00781755821564402	7.1003619940980816	0.0684253664334697	0.000546233267084279	0.000546233267084279	0.000546233267084279	0.000546233267084279	0.000546233267084279	0.000546233267084279	0.0130293029925376	0.000546233267084279	0.000546233267084279	0.000546233267084279	0.000546233267084279	0.000546233267084279	0.000546233267084279	0.000546233267084279	0.000546233267084279	0.000546233267084279	0.000546233267084279	0.000546233267084279	0.000546233267084279	0.0965742643618022	0.000546233267084279	0.0005915130079263258	0.000546233267084279	0.000546233267084279
130	MP-939	Variscite				Variscite	Phosphates,Arsenates,Vanadates	0.546000451009185	31.2348601347279	32.893003492272804	25.606705467617502	0.413672830786435	1.23185094701593	3.3047983715618097	1.78112927204304	0.00546000451009185	0.17725880060757399	0.326687090156648	0.350622260543055	0.00546000451009185	2.03666136538138	0.00546000451009185	0.00546000451009185	0.000546000451009185	0.0020042843108321303	0.000546000451009185	0.000546000451009185	0.000546000451009185	0.000898811698360083	0.000546000451009185	0.000546000451009185	0.0305964644425371	0.000546000451009185	0.0013167598353725	0.000546000451009185	0.000546000451009185	0.000546000451009185	0.000546000451009185	0.000546000451009185	0.000546000451009185	0.000546000451009185	0.0044614643878267204	0.000546000451009185	0.000546000451009185	0.0197201065827245	0.0035907186333292702	0.000546000451009185	0.000546000451009185	0.000546000451009185
131	MP-942	Berlinite	Quartz			Berlinite	Phosphates,Arsenates,Vanadates	0.631539124998973	14.006349706865098	60.13259874398272	5.7185955442778384	3.51483237908817	1.5914073352936	2.85580125069872	2.03731956362885	0.0063153912499897295	0.2307564563526449	0.0926072251529647	0.0063153912499897295	0.0063153912499897295	8.912453834930439	0.0063153912499897295	0.0063153912499897295	0.0509834719926468	0.00405699652033601	0.0006315391249989733	0.0006315391249989733	0.0373417463995282	0.0006315391249989733	0.0006315391249989733	0.0006315391249989733	0.0309210550815521	0.0006315391249989733	0.00602296587245798	0.0006315391249989733	0.005528846951528271	0.0006315391249989733	0.0006315391249989733	0.0006315391249989733	0.0006315391249989733	0.0006315391249989733	0.00888442708068642	0.00772826294553605	0.0006315391249989733	0.0800633231357469	0.0006315391249989733	0.0006315391249989733	0.0006315391249989733	0.0006315391249989733
132	MP-943	Variscite				Variscite	Phosphates,Arsenates,Vanadates	0.596123566579956	21.6064414488375	40.5419212074196	18.74611730986869	1.03252469283172	1.32324297472995	1.54573142308752	3.17621204669604	0.00596123566579956	0.37884302119126395	0.0986479067619847	0.161653632755931	0.00596123566579956	10.4946355671487	0.00596123566579956	0.00596123566579956	0.0407134403260159	0.000596123566579956	0.000596123566579956	0.000596123566579956	0.0677105730172102	0.0043782105914370395	0.000596123566579956	0.000596123566579956	0.0325207789118031	0.000596123566579956	0.00960604273954809	0.000596123566579956	0.006523499165283521	0.000596123566579956	0.000596123566579956	0.0114394714269075	0.000596123566579956	0.000596123566579956	0.0116000795114118	0.0101344923030594	0.000596123566579956	0.0681073236702796	0.000596123566579956	0.000596123566579956	0.000596123566579956	0.000596123566579956
133	MP-944	Variscite				Variscite	Phosphates,Arsenates,Vanadates	0.4922715423177079	37.2130065284266	10.7644195222921	41.9902508032705	0.8813595299138001	1.41765872370141	0.0049227154231770796	2.85182910063689	0.0049227154231770796	0.234581525482418	0.2461261077859529	0.293870849171891	0.0049227154231770796	3.36176198574097	0.0049227154231770796	0.0049227154231770796	0.0554663431686462	0.0120470245902162	0.000492271542317708	0.000492271542317708	0.0616965615221601	0.000492271542317708	0.000492271542317708	0.000492271542317708	0.0376423114988432	0.000492271542317708	0.00464081301404487	0.000492271542317708	0.00420701057530506	0.000492271542317708	0.000492271542317708	0.000492271542317708	0.000492271542317708	0.000492271542317708	0.000492271542317708	0.000492271542317708	0.000492271542317708	0.0373155665588534	0.00489687082714493	0.000492271542317708	0.000492271542317708	0.000492271542317708
134	MP-945	Chlorite-Serpentine	Quartz	Talc		Chlorite-serpentine	Silicates	0.6349941358011121	29.9745378750946	53.484209649384496	0.0634994135801112	0.311357074697239	1.04948678185013	6.5698457162582695	0.568164322317178	0.00634994135801112	1.00926220259779	0.00634994135801112	0.00634994135801112	0.0279712732287067	6.1709672744314	0.00634994135801112	0.00634994135801112	0.000634994135801112	0.0103922258382868	0.000634994135801112	0.000634994135801112	0.000634994135801112	0.000634994135801112	0.000634994135801112	0.0172367013976995	0.010073520300885	0.000634994135801112	0.0180981403258232	0.000634994135801112	0.000634994135801112	0.000634994135801112	0.0010113323591427	0.000634994135801112	0.000634994135801112	0.000634994135801112	0.000634994135801112	0.005475885698022071	0.000634994135801112	0.0276968970614481	0.000634994135801112	0.000634994135801112	0.000634994135801112	0.000634994135801112
135	MP-888	Variscite				Variscite	Phosphates,Arsenates,Vanadates	0.538331832010878	31.9128504906249	26.891673267568496	27.9661770378506	1.74613621992549	1.58401673898603	0.979648827243695	3.98436477192941	0.0053833183201087795	0.18657791574697505	0.116137309760111	0.0053833183201087795	0.0053833183201087795	3.80625523985129	0.0053833183201087795	0.0053833183201087795	0.029819784859445007	0.00724582459727092	0.000538331832010878	0.000538331832010878	0.0572662862860935	0.000538331832010878	0.000538331832010878	0.000538331832010878	0.0616851357382928	0.000538331832010878	0.00342270085247642	0.000538331832010878	0.00987455992015785	0.000538331832010878	0.000538331832010878	0.000538331832010878	0.000538331832010878	0.000538331832010878	0.0108836357242533	0.008444594276780371	0.000538331832010878	0.0615045980066313	0.000538331832010878	0.000538331832010878	0.000538331832010878	0.000538331832010878
136	MP-889	Variscite				Variscite	Phosphates,Arsenates,Vanadates	0.579739572680585	29.286495706268802	34.9846048701818	15.3651388262719	1.8972637543869901	3.66225331187842	1.8256058158584496	5.4302668692123195	0.00579739572680585	0.4438852516084871	0.378170193556905	0.30093028438051	0.00579739572680585	5.4282393259728	0.00579739572680585	0.00579739572680585	0.0333907222486221	0.010729349693231999	0.0005797395726805847	0.0005797395726805847	0.0386121628850821	0.00616658318942005	0.0005797395726805847	0.0005797395726805847	0.165677686600341	0.0005797395726805847	0.0041943799654606895	0.0005797395726805847	0.0188513545259346	0.0005797395726805847	0.0005797395726805847	0.0181655674020615	0.0005797395726805847	0.0005797395726805847	0.0005797395726805847	0.0132841114305095	0.0005797395726805847	0.0741296650132605	0.0005797395726805847	0.0005797395726805847	0.0005797395726805847	0.0005797395726805847
137	MP-890	Variscite				Variscite	Phosphates,Arsenates,Vanadates	0.5668567451325239	32.7571853141181	31.2496810676992	17.5347857304134	1.2527074358278	1.8970912339216497	0.0056685674513252396	11.3436410681967	0.0056685674513252396	0.36213840988891294	0.20085124749012692	0.19274611996967106	0.0056685674513252396	2.11567645067548	0.0056685674513252396	0.0155493731733489	0.0562878239666734	0.0107510303451259	0.0005668567451325242	0.0005668567451325242	0.0213360030601655	0.0005668567451325242	0.0005668567451325242	0.0005668567451325242	0.292032794741864	0.0005668567451325242	0.00366620055718001	0.0005668567451325242	0.0140606467265806	0.0005668567451325242	0.0005668567451325242	0.0005668567451325242	0.0005668567451325242	0.0005668567451325242	0.0005668567451325242	0.00903171883670415	0.0005668567451325242	0.0693453238056245	0.0005668567451325242	0.0005668567451325242	0.0005668567451325242	0.0005668567451325242
138	MP-891	Variscite	Fe oxide			Variscite	Phosphates,Arsenates,Vanadates	0.549299263322014	30.002790093894202	24.9182564871917	25.7456319987	2.54928999967818	1.83941651760102	0.00549299263322014	7.24869989484872	0.00549299263322014	0.2909047219423211	0.515096105549304	0.00549299263322014	0.00549299263322014	6.05217721769246	0.00549299263322014	0.00549299263322014	0.0111509150801844	0.0081495913952639	0.000549299263322014	0.000549299263322014	0.0914985559149347	0.000549299263322014	0.000549299263322014	0.000549299263322014	0.0918424356045139	0.000549299263322014	0.00337200284421126	0.000549299263322014	0.00618283693994555	0.000549299263322014	0.000549299263322014	0.000549299263322014	0.000549299263322014	0.000549299263322014	0.000549299263322014	0.000549299263322014	0.000549299263322014	0.031198822208634	0.000549299263322014	0.000549299263322014	0.000549299263322014	0.000549299263322014
139	MP-892	Variscite				Variscite	Phosphates,Arsenates,Vanadates	0.546835998256766	29.1785705941077	17.745251632232602	32.348313517334105	1.14825325647678	1.7077634236109	0.00546835998256766	4.85368455661159	0.00546835998256766	0.505515134076961	0.41692729324119204	0.197822623417374	0.00546835998256766	10.866902780650197	0.00546835998256766	0.00546835998256766	0.0791692818424802	0.00995311774129018	0.0005468359982567661	0.0005468359982567661	0.10167141101034101	0.00997130386457995	0.0005468359982567661	0.0005468359982567661	0.155213550292693	0.0005468359982567661	0.0161250201187264	0.0005468359982567661	0.00917567438450644	0.0005468359982567661	0.0005468359982567661	0.0128762717676109	0.0005468359982567661	0.0005468359982567661	0.0005468359982567661	0.0005468359982567661	0.0005468359982567661	0.0517250390836335	0.0005468359982567661	0.0005468359982567661	0.0005468359982567661	0.0005468359982567661
140	MP-893	Variscite				Variscite	Phosphates,Arsenates,Vanadates	0.578792999658968	29.7805322595265	35.988621234625604	16.895882173166097	1.19134591539287	1.3920420634957298	0.7751189693115641	8.08068853308994	0.0057879299965896795	0.525021247314274	0.127593054575207	0.30233129222897104	0.0057879299965896795	3.98692973603387	0.0057879299965896795	0.0057879299965896795	0.009836912467058279	0.00274435347039278	0.000578792999658968	0.000578792999658968	0.10421395004670801	0.000578792999658968	0.000578792999658968	0.000578792999658968	0.15021402433514	0.000578792999658968	0.0113570931924664	0.000578792999658968	0.00313676247861035	0.000578792999658968	0.000578792999658968	0.000578792999658968	0.000578792999658968	0.000578792999658968	0.00633839524519129	0.000578792999658968	0.000578792999658968	0.0492688426855992	0.00326260767975765	0.000578792999658968	0.000578792999658968	0.000578792999658968
141	MP-894	Variscite				Variscite	Phosphates,Arsenates,Vanadates	0.556619576343641	30.605206103027896	24.2155776024195	24.765024600097103	2.0752569544714703	2.24673329136845	0.00556619576343641	6.79879188600984	0.00556619576343641	0.450835460230283	0.33872260348343	0.20050551321094692	0.00556619576343641	7.171516722625363	0.00556619576343641	0.00556619576343641	0.0387161824102051	0.0211137434893275	0.0005566195763436412	0.0005566195763436412	0.0797909058745189	0.00521581956027269	0.0005566195763436412	0.0005566195763436412	0.299400600697053	0.0005566195763436412	0.00677286382685962	0.0005566195763436412	0.0108481355681356	0.0005566195763436412	0.0005566195763436412	0.0133646491399836	0.0005566195763436412	0.0005566195763436412	0.0096591384657392	0.0005566195763436412	0.0005566195763436412	0.05192089691226999	0.0005566195763436412	0.0005566195763436412	0.0005566195763436412	0.0005566195763436412
142	MP-895	Variscite	Fe oxide			Variscite	Phosphates,Arsenates,Vanadates	0.5436704881528529	31.8622097293049	23.137888113568806	26.5816498987396	1.51400190836827	1.55939112088525	0.967393622712004	8.680306119669861	0.0054367048815285295	0.17082340948500901	0.24151511811273704	0.33281467108826296	0.0054367048815285295	3.993634302982601	0.0054367048815285295	0.0054367048815285295	0.0100955398612087	0.0070682152788303	0.000543670488152853	0.000543670488152853	0.0320736707193562	0.0181060564491016	0.000543670488152853	0.000543670488152853	0.245898898031243	0.000543670488152853	0.0106679182429361	0.000543670488152853	0.00787599769184435	0.000543670488152853	0.000543670488152853	0.0106345112635813	0.000543670488152853	0.000543670488152853	0.0059995648174563	0.000543670488152853	0.000543670488152853	0.0342045657732516	0.000543670488152853	0.000543670488152853	0.000543670488152853	0.000543670488152853
143	MP-896	Variscite				Variscite	Phosphates,Arsenates,Vanadates	0.532191330430754	34.3762621031742	21.1972650154799	31.90484792288889	0.926769868307828	1.38444808158883	0.00532191330430754	2.95707588636221	0.00532191330430754	0.34277182019303803	0.338796373245443	0.147796807666361	0.00532191330430754	5.6426861610055195	0.00532191330430754	0.00532191330430754	0.0303171342989225	0.0048839828427417	0.000532191330430754	0.000532191330430754	0.0580337306748252	0.00545864909459055	0.000532191330430754	0.000532191330430754	0.0541180638454464	0.000532191330430754	0.00618392978006444	0.000532191330430754	0.0119805448017762	0.000532191330430754	0.000532191330430754	0.0109033358695834	0.000532191330430754	0.000532191330430754	0.000532191330430754	0.000532191330430754	0.000532191330430754	0.0299558653187921	0.000532191330430754	0.000532191330430754	0.000532191330430754	0.000532191330430754
144	MP-897	Variscite				Variscite	Phosphates,Arsenates,Vanadates	0.539433128377216	35.810666674517705	26.1933822382717	27.373261892496	0.978584864205205	1.6219514006693199	0.00539433128377216	3.1757883786766805	0.00539433128377216	0.23868622765223305	0.125058011977051	0.33623793543167896	0.00539433128377216	3.3114596664030294	0.00539433128377216	0.00539433128377216	0.00585731373462183	0.0035478165372010203	0.000539433128377216	0.000539433128377216	0.0659513554888457	0.000539433128377216	0.000539433128377216	0.000539433128377216	0.0819431058970639	0.000539433128377216	0.00721420258506756	0.000539433128377216	0.0128744331837814	0.000539433128377216	0.000539433128377216	0.000539433128377216	0.000539433128377216	0.000539433128377216	0.0126326686621907	0.000539433128377216	0.000539433128377216	0.0635944247318657	0.00411394151511776	0.000539433128377216	0.000539433128377216	0.000539433128377216
145	MP-898	Variscite				Variscite	Phosphates,Arsenates,Vanadates	0.5733992747427521	33.3668990163476	22.802650809397804	20.8961031623741	0.818962969135079	1.3517342000071002	0.00573399274742752	10.9596548338537	0.00573399274742752	0.398781245037003	0.07383886071046401	0.39225733138317803	0.00573399274742752	7.346636495141669	0.00573399274742752	0.00573399274742752	0.009203840686079491	0.0005733992747427517	0.0005733992747427517	0.0005733992747427517	0.0358938976341196	0.0005733992747427517	0.0005733992747427517	0.0030190208456292197	0.7748939525483829	0.0005733992747427517	0.00898843465406182	0.0005733992747427517	0.00370513340636276	0.0005733992747427517	0.0005733992747427517	0.0005733992747427517	0.0005733992747427517	0.0005733992747427517	0.0005733992747427517	0.0005733992747427517	0.0005733992747427517	0.13778617976051	0.0048799938275978895	0.0005733992747427517	0.0005733992747427517	0.0005733992747427517
146	MP-899	Variscite				Variscite	Phosphates,Arsenates,Vanadates	0.559279220547598	33.4158037591429	36.5946042242939	20.1675646353078	0.965044494095231	1.6841482875446	0.00559279220547598	4.09767828538342	0.00559279220547598	0.14009145871614498	0.227589380902825	0.179736052299222	0.00559279220547598	1.8060777980759901	0.00559279220547598	0.00559279220547598	0.007304972036863159	0.0027373715291408893	0.0005592792205475982	0.0005592792205475982	0.047774845993227996	0.00134559587575241	0.0005592792205475982	0.0005592792205475982	0.0352980380007785	0.0005592792205475982	0.00637606758495025	0.0005592792205475982	0.00751923079214592	0.0005592792205475982	0.0005592792205475982	0.0005592792205475982	0.0005592792205475982	0.0005592792205475982	0.00711407314486457	0.00776266329439422	0.0005592792205475982	0.0005592792205475982	0.0005592792205475982	0.0005592792205475982	0.0005592792205475982	0.0005592792205475982
147	MP-900	Variscite				Variscite	Phosphates,Arsenates,Vanadates	0.5505445557789671	37.73378763224221	21.5321043602896	24.6481289594437	0.692903082522811	1.6322209538045	0.0055054455577896715	7.9025218835402	0.0055054455577896715	0.48778061316953203	0.386036110329879	0.200434811156547	0.0055054455577896715	2.8611163215717	0.0055054455577896715	0.0055054455577896715	0.007710708064131191	0.000550544555778967	0.000550544555778967	0.000550544555778967	0.0166804962710319	0.009760068608610171	0.000550544555778967	0.0040581629398225	1.1639851513131	0.000550544555778967	0.0100182404037653	0.000550544555778967	0.0150331082453454	0.000550544555778967	0.000550544555778967	0.0104627453355602	0.000550544555778967	0.000550544555778967	0.000550544555778967	0.000550544555778967	0.000550544555778967	0.0961739160644973	0.000550544555778967	0.000550544555778967	0.000550544555778967	0.000550544555778967
148	MP-901	Variscite				Variscite	Phosphates,Arsenates,Vanadates	0.5501236506016071	32.5543856243268	14.892220369570598	26.2758905020189	0.9468441372488041	1.61235112263771	0.005501236506016071	16.7363707256358	0.005501236506016071	0.6694529142737919	0.26716774205731497	0.23794678248384696	0.005501236506016071	3.3962956579446	0.005501236506016071	0.005501236506016071	0.0114273631510106	0.00454369488107782	0.000550123650601607	0.000550123650601607	0.0194579385773772	0.00564257964299935	0.000550123650601607	0.00502055093683312	1.54043412092107	0.000550123650601607	0.008261744730818659	0.000550123650601607	0.0170856537654277	0.000550123650601607	0.000550123650601607	0.0124436980390092	0.000550123650601607	0.000550123650601607	0.000550123650601607	0.000550123650601607	0.000550123650601607	0.19548557598018199	0.00373944233346215	0.000550123650601607	0.000550123650601607	0.000550123650601607
149	MP-883	Aheylite	Turquoise			Turquoise	Phosphates,Arsenates,Vanadates	0.543883269724036	39.430025260269105	20.5414941022496	24.3453347369273	0.6824835914222701	1.50354190219903	1.16780910771223	2.5647112916099997	0.00543883269724036	0.22974741917855804	0.0750559339279961	0.19089679345456692	0.00543883269724036	1.32481764133872	0.00543883269724036	0.00543883269724036	7.19092321663116	0.0273688583265843	0.0005438832697240362	0.0005438832697240362	0.017422383910436	0.0082645518439534	0.0005438832697240362	0.00165453327711248	0.0422096123501877	0.0005438832697240362	0.00286179042212069	0.0005438832697240362	0.0005438832697240362	0.0005438832697240362	0.0005438832697240362	0.0005438832697240362	0.0005438832697240362	0.0005438832697240362	0.0005438832697240362	0.0005438832697240362	0.0005438832697240362	0.0763171237718065	0.0005438832697240362	0.0005438832697240362	0.0005438832697240362	0.0005438832697240362
150	MP-940	Calcite				Calcite	Carbonates(Nitrates)	0.607176206781068	6.08391369302978	5.7204495038017	0.876831914809749	0.5460040561914601	3.80491380356599	0.9030461001667379	80.3791127974858	0.0060717620678106795	0.0922174154072402	0.0060717620678106795	0.0060717620678106795	0.0770326215236092	0.826746866570551	0.0060717620678106795	0.0060717620678106795	0.0006071762067810679	0.0150447454112164	0.0006071762067810679	0.0006071762067810679	0.0006071762067810679	0.0006071762067810679	0.0006071762067810679	0.0006071762067810679	0.008731362937048001	0.0006071762067810679	0.0006071762067810679	0.0006071762067810679	0.0006071762067810679	0.0006071762067810679	0.0006071762067810679	0.0006071762067810679	0.0006071762067810679	0.0006071762067810679	0.0126335206027229	0.0006071762067810679	0.0006071762067810679	0.0006071762067810679	0.0006071762067810679	0.0006071762067810679	0.0006071762067810679	0.0006071762067810679
151	MP-941	Calcite				Calcite	Carbonates(Nitrates)	2.7183056342380603	24.5253312796346	53.0199567813254	0.774870118968518	1.47563059468247	1.5538000870380901	5.6810550506403805	3.68852528077292	0.00629942967583487	0.753689049940592	0.00629942967583487	0.0216862434028472	0.0820996695893147	5.543881641655589	0.00629942967583487	0.00343451092339318	0.00446093122167515	0.0411418854631614	0.000629942967583487	0.000629942967583487	0.000629942967583487	0.000629942967583487	0.000629942967583487	0.0115717047211363	0.0115750762133008	0.000629942967583487	0.0256882820245831	0.000629942967583487	0.000629942967583487	0.000629942967583487	0.00346590242782421	0.000629942967583487	0.000629942967583487	0.000629942967583487	0.00573109599014545	0.000629942967583487	0.000629942967583487	0.0219720877792536	0.000629942967583487	0.000629942967583487	0.000629942967583487	0.000629942967583487
152	MP-953	Talc	Nimite			Nimite	Silicates	37.471680693867796	14.964261617994099	39.5914594506389	0.0571590349490672	0.22357276926428696	2.43873174500604	0.00571590349490672	0.530687082802234	0.00571590349490672	0.297097538916747	0.00571590349490672	0.0333086921870286	0.00571590349490672	4.31458852044584	0.00571590349490672	0.00571590349490672	0.0005715903494906718	0.0208947833478542	0.0005715903494906718	0.0005715903494906718	0.0005715903494906718	0.0005715903494906718	0.0005715903494906718	0.0005715903494906718	0.0005715903494906718	0.0005715903494906718	0.00682971017434922	0.0005715903494906718	0.0005715903494906718	0.0005715903494906718	0.0005715903494906718	0.0005715903494906718	0.0005715903494906718	0.0005715903494906718	0.0005715903494906718	0.0005715903494906718	0.0005715903494906718	0.0005715903494906718	0.0005715903494906718	0.0005715903494906718	0.0005715903494906718	0.0005715903494906718
153	MP-955	Talc				Talc	Silicates	41.99791006288621	3.1568316139583303	51.2646771472623	0.0569445317608128	0.203018090463534	1.36297419461353	0.005694453176081279	0.5079512476792899	0.005694453176081279	0.005694453176081279	0.005694453176081279	0.0127039881611168	0.005694453176081279	1.3760702947661698	0.005694453176081279	0.005694453176081279	0.0005694453176081281	0.00304842247113559	0.0005694453176081281	0.0005694453176081281	0.0005694453176081281	0.0005694453176081281	0.0005694453176081281	0.0005694453176081281	0.0005694453176081281	0.0005694453176081281	0.0005694453176081281	0.0005694453176081281	0.0005694453176081281	0.0005694453176081281	0.0005694453176081281	0.0005694453176081281	0.0026342101695243	0.0005694453176081281	0.0005694453176081281	0.0005694453176081281	0.0005694453176081281	0.0005694453176081281	0.0005694453176081281	0.0005694453176081281	0.0005694453176081281	0.0005694453176081281
154	MP-956	Clinochlore				Clinochlore	Silicates	42.897385203746296	16.0895102436072	34.68600349708289	0.19562702312084398	0.1345779903983	1.0499333550174699	0.00557438032580039	2.06504378205395	0.00557438032580039	0.157447974606349	0.00557438032580039	0.014794685840457997	0.00557438032580039	2.64579684690957	0.00557438032580039	0.00557438032580039	0.000557438032580039	0.007758773472741441	0.000557438032580039	0.000557438032580039	0.000557438032580039	0.000557438032580039	0.000557438032580039	0.000557438032580039	0.000557438032580039	0.000557438032580039	0.00525515991426416	0.000557438032580039	0.000557438032580039	0.000557438032580039	0.000557438032580039	0.000557438032580039	0.00292579342782869	0.000557438032580039	0.000557438032580039	0.000557438032580039	0.000557438032580039	0.000557438032580039	0.000557438032580039	0.000557438032580039	0.000557438032580039	0.000557438032580039
155	MP-957	Aragonite				Aragonite	Carbonates(Nitrates)	0.6116755429187509	3.6087995581215604	2.5830414595037903	0.687428993639883	0.764880614959848	1.7635925879189198	0.00611675542918751	89.3481568535523	0.00611675542918751	0.0517535243240843	0.00611675542918751	0.00611675542918751	0.00611675542918751	0.25137351078852804	0.00611675542918751	0.00611675542918751	0.000611675542918751	0.00551986188929433	0.000611675542918751	0.000611675542918751	0.000611675542918751	0.000611675542918751	0.000611675542918751	0.000611675542918751	0.261368777983087	0.000611675542918751	0.00368786227972149	0.000611675542918751	0.000611675542918751	0.000611675542918751	0.000611675542918751	0.000611675542918751	0.000611675542918751	0.000611675542918751	0.000611675542918751	0.000611675542918751	0.000611675542918751	0.000611675542918751	0.000611675542918751	0.000611675542918751	0.000611675542918751	0.000611675542918751
156	MP-960	Variscite				Variscite	Phosphates,Arsenates,Vanadates	0.46236595838261296	39.3891859609316	2.5786142090606603	49.1225392338224	0.787723912877677	2.08540742132006	0.0046236595838261285	2.87574136548815	0.0046236595838261285	0.0213472490029786	0.660393135956949	0.38503819520669197	0.0046236595838261285	1.4152066123438105	0.0046236595838261285	0.0046236595838261285	0.0416919545137754	0.0553735921403466	0.00046236595838261297	0.00046236595838261297	0.0517771868186931	0.00263469731005275	0.00046236595838261297	0.00340818263889463	0.0049603287021188795	0.00046236595838261297	0.00046236595838261297	0.00046236595838261297	0.00501157474432431	0.00046236595838261297	0.0156874164451244	0.00046236595838261297	0.00046236595838261297	0.00046236595838261297	0.00046236595838261297	0.00046236595838261297	0.00046236595838261297	0.00046236595838261297	0.0035261952062338	0.00046236595838261297	0.00046236595838261297	0.00046236595838261297
157	MP-961	Variscite				Variscite	Phosphates,Arsenates,Vanadates	0.479636424448824	39.0076561071088	7.737713056409942	41.63564396709421	1.35797249679413	3.6595785637494505	0.693484246613434	2.88023599660907	0.0047963642444882396	0.05921932163061301	0.5499502091016409	0.378111720866169	0.0047963642444882396	1.46471834229568	0.0047963642444882396	0.0047963642444882396	0.0183413041168703	0.00557546164853329	0.00047963642444882404	0.00047963642444882404	0.00047963642444882404	0.00047963642444882404	0.00047963642444882404	0.00047963642444882404	0.0201992513834303	0.00047963642444882404	0.00047963642444882404	0.00047963642444882404	0.00404904120691556	0.00047963642444882404	0.00047963642444882404	0.0109382182640596	0.00047963642444882404	0.00047963642444882404	0.00047963642444882404	0.00047963642444882404	0.00047963642444882404	0.00047963642444882404	0.00675917591790274	0.00047963642444882404	0.00047963642444882404	0.00047963642444882404
158	MP-962	Variscite				Variscite	Phosphates,Arsenates,Vanadates	0.48649160987065204	39.3095029219478	6.34387830809787	42.7648962255897	1.12518255994725	2.27326756488219	0.00486491609870652	2.40890912667376	0.00486491609870652	0.225830813949608	0.17953834293055299	0.57999874790141	0.00486491609870652	4.07504781565572	0.00486491609870652	0.00486491609870652	0.0254170544923451	0.0137658225491084	0.00048649160987065195	0.00048649160987065195	0.0762314340231368	0.00048649160987065195	0.00048649160987065195	0.00048649160987065195	0.0196551049867851	0.00048649160987065195	0.00703947343932803	0.00048649160987065195	0.0213458017462787	0.00048649160987065195	0.00048649160987065195	0.00048649160987065195	0.00048649160987065195	0.00048649160987065195	0.00048649160987065195	0.00048649160987065195	0.00048649160987065195	0.0260728045485181	0.00338756246718442	0.00048649160987065195	0.00048649160987065195	0.00048649160987065195
159	MP-963	Variscite	Fe oxide			Variscite	Phosphates,Arsenates,Vanadates	0.483924582831413	41.262542833626796	2.96333807211488	42.682041965427	0.37630192919485705	1.43962444302964	0.00483924582831413	7.437089383286389	0.00483924582831413	0.0634893847573751	0.8462173027879208	0.26515523049594103	0.00483924582831413	1.8888180019654897	0.00483924582831413	0.00483924582831413	0.0855203012809109	0.0746833747440954	0.000483924582831413	0.000483924582831413	0.0355247484793888	0.000483924582831413	0.000483924582831413	0.00656798469701454	0.0253505345263203	0.000483924582831413	0.000483924582831413	0.000483924582831413	0.0112470226129656	0.000483924582831413	0.0133826634151737	0.000483924582831413	0.00482159534535346	0.000483924582831413	0.000483924582831413	0.000483924582831413	0.000483924582831413	0.000483924582831413	0.000483924582831413	0.000483924582831413	0.000483924582831413	0.000483924582831413
160	MP-964	Aheylite				Aheylite	Phosphates,Arsenates,Vanadates	0.550327461013115	40.6088310040665	16.2887914728991	22.6083063550316	0.438751400608086	1.35540453091834	1.20402606309944	6.1368418802330815	0.00550327461013115	0.19613902030383706	0.0688152394223538	0.12309232193981301	0.00550327461013115	2.32882774799211	0.00550327461013115	0.00550327461013115	7.8719534233010995	0.0359421575179872	0.000550327461013115	0.000550327461013115	0.0207138549432341	0.00682935396275662	0.000550327461013115	0.00218925605775798	0.0103633909001557	0.000550327461013115	0.00555008839923777	0.000550327461013115	0.000550327461013115	0.000550327461013115	0.000550327461013115	0.000550327461013115	0.000550327461013115	0.000550327461013115	0.0116361041794535	0.000550327461013115	0.000550327461013115	0.0936113703434528	0.000550327461013115	0.000587182667655619	0.000550327461013115	0.000550327461013115
161	MP-965	Variscite				Variscite	Phosphates,Arsenates,Vanadates	0.582826820824302	28.492243644218195	16.277646491656302	16.8678067731494	4.5037279036498	1.6938969633153105	0.916173113915331	17.0761656291414	0.00582826820824302	0.15792224008379901	0.13774949791379598	0.18842447222972009	0.00582826820824302	12.9303122868703	0.00582826820824302	0.0155902425961214	0.00522788669420345	0.012212798172672	0.0005828268208243018	0.0005828268208243018	0.0005828268208243018	0.0022140791714337	0.0005828268208243018	0.00402335171393198	0.0352543043867702	0.0005828268208243018	0.0005828268208243018	0.0005828268208243018	0.007228388919029909	0.0005828268208243018	0.0005828268208243018	0.0005828268208243018	0.0005828268208243018	0.0005828268208243018	0.00947566139491958	0.0005828268208243018	0.0005828268208243018	0.0541532821212998	0.0005828268208243018	0.0005828268208243018	0.0005828268208243018	0.0005828268208243018
162	MP-966	Variscite				Variscite	Phosphates,Arsenates,Vanadates	0.503074492184302	39.267106404628	5.39759432899754	38.5259494076002	0.47985084126625	1.96858938098185	0.005030744921843021	7.20481803043929	0.005030744921843021	0.0615876600622561	0.0897677188558617	0.303415956513957	0.005030744921843021	5.6354792876829825	0.005030744921843021	0.005030744921843021	0.233542591499653	0.0383961718568319	0.0005030744921843018	0.0005030744921843018	0.225074837537944	0.0005030744921843018	0.0005030744921843018	0.0027664741344903604	0.007865921642233441	0.0005030744921843018	0.0005030744921843018	0.0005030744921843018	0.00943756212539598	0.0005030744921843018	0.0005030744921843018	0.0005030744921843018	0.0005030744921843018	0.0005030744921843018	0.0005030744921843018	0.00946156855372908	0.0005030744921843018	0.0005030744921843018	0.0005030744921843018	0.0005030744921843018	0.0005030744921843018	0.0005030744921843018
163	MP-967	Planerite				Planerite	Phosphates,Arsenates,Vanadates	0.527212118167359	45.0099872064495	10.150405431207199	28.168418882816	0.758093532361674	1.743592347925	0.711840189218244	1.99924391733807	0.00527212118167359	0.130076568733293	0.00527212118167359	0.33186500168508504	0.00527212118167359	1.7493491896573001	0.00527212118167359	0.00527212118167359	8.422816331568729	0.0885406708087734	0.000527212118167359	0.000527212118167359	0.0546760385222015	0.0018692861061258	0.000527212118167359	0.000527212118167359	0.0523481559924221	0.000527212118167359	0.0049702098310086	0.000527212118167359	0.00456056339842531	0.000527212118167359	0.000527212118167359	0.000527212118167359	0.000527212118167359	0.000527212118167359	0.000527212118167359	0.000527212118167359	0.000527212118167359	0.0530168160772681	0.000527212118167359	0.000212693864557071	0.000527212118167359	0.000527212118167359
164	MP-968	Variscite				Variscite	Phosphates,Arsenates,Vanadates	0.489470018562653	36.7833580623793	5.83460113278992	41.11301635222161	0.505806042263902	2.2145584281315602	0.00489470018562653	9.61499965602089	0.00489470018562653	0.18385674752452602	0.285176674471743	0.658952636729473	0.00489470018562653	1.9414899062013304	0.00489470018562653	0.00617122678575576	0.141805039526303	0.009358175637860441	0.000489470018562653	0.000489470018562653	0.0331879513934262	0.000489470018562653	0.000489470018562653	0.000489470018562653	0.0573152521165581	0.000489470018562653	0.007780096541654019	0.000489470018562653	0.0307098437910075	0.000489470018562653	0.000489470018562653	0.012024618051274999	0.000489470018562653	0.000489470018562653	0.000489470018562653	0.0105322885071793	0.000489470018562653	0.0364616492383014	0.000489470018562653	0.000489470018562653	0.000489470018562653	0.000489470018562653
165	MP-969	Crandallite				Crandallite	Phosphates,Arsenates,Vanadates	0.5367891020157971	37.39300497987	7.48140851707472	27.966618631335106	0.599241483504223	2.0004290061299597	0.00536789102015797	18.136153379623998	0.00536789102015797	0.41391534366898003	0.15310638868300305	0.183244991168175	0.00536789102015797	3.62165633194578	0.00536789102015797	0.00536789102015797	0.27833696710132105	0.0271760772051436	0.0005367891020157968	0.0005367891020157968	0.03095124156734	0.0005367891020157968	0.0005367891020157968	0.00427079830311628	0.842125427563245	0.0005367891020157968	0.0120039657120081	0.0005367891020157968	0.00430773953676044	0.0005367891020157968	0.0005367891020157968	0.0123411233243643	0.0005367891020157968	0.0005367891020157968	0.00859151961780823	0.00890533825617535	0.0005367891020157968	0.239489319744469	0.00996745721344614	0.0005367891020157968	0.0005367891020157968	0.0005367891020157968
166	MP-946	Talc				Talc	Silicates	34.849810413825395	2.21696897741235	57.630908375112114	0.0586338531156047	0.196055803306077	2.14671023861053	0.0058633853115604715	0.296402481192213	0.0058633853115604715	0.0058633853115604715	0.0058633853115604715	0.0255979011024738	0.0058633853115604715	2.5191190577539704	0.0058633853115604715	0.0058633853115604715	0.0005863385311560468	0.00233172251606871	0.0005863385311560468	0.0005863385311560468	0.0005863385311560468	0.0005863385311560468	0.0005863385311560468	0.0005863385311560468	0.0005863385311560468	0.0005863385311560468	0.0005863385311560468	0.0005863385311560468	0.0005863385311560468	0.0005863385311560468	0.0005863385311560468	0.0005863385311560468	0.0005863385311560468	0.0005863385311560468	0.0005863385311560468	0.0005863385311560468	0.0005863385311560468	0.0005863385311560468	0.0005863385311560468	0.0005863385311560468	0.0005863385311560468	0.0005863385311560468
167	MP-947	Talc				Talc	Silicates	39.7363519659837	0.8664044700760161	56.7585087905167	0.0578789933438749	0.0893640103094762	0.836592276146727	0.00578789933438749	0.19669441822036396	0.00578789933438749	0.00578789933438749	0.00578789933438749	0.0156953189889345	0.00578789933438749	1.38206889827303	0.00578789933438749	0.00578789933438749	0.0005787899334387492	0.0008852706231856051	0.0005787899334387492	0.0005787899334387492	0.0005787899334387492	0.0005787899334387492	0.0005787899334387492	0.0005787899334387492	0.0005787899334387492	0.0005787899334387492	0.0005787899334387492	0.0005787899334387492	0.0005787899334387492	0.0005787899334387492	0.0005787899334387492	0.0005787899334387492	0.0005787899334387492	0.0005787899334387492	0.00341296397445139	0.0005787899334387492	0.0005787899334387492	0.0005787899334387492	0.0005787899334387492	0.0005787899334387492	0.0005787899334387492	0.0005787899334387492
168	MP-948	Talc				Talc	Silicates	41.392365727429286	1.5035222905972498	54.0457832909803	0.0573805352827369	0.347934374889708	0.8569042419938199	0.0057380535282736895	0.27718128725829305	0.0057380535282736895	0.0057380535282736895	0.0057380535282736895	0.0136841033446022	0.00689343501521831	1.44671490156851	0.0057380535282736895	0.0057380535282736895	0.000573805352827369	0.00114094059142793	0.000573805352827369	0.000573805352827369	0.000573805352827369	0.000573805352827369	0.000573805352827369	0.000573805352827369	0.000573805352827369	0.000573805352827369	0.000573805352827369	0.000573805352827369	0.000573805352827369	0.000573805352827369	0.000573805352827369	0.000573805352827369	0.000573805352827369	0.000573805352827369	0.000573805352827369	0.000573805352827369	0.000573805352827369	0.000573805352827369	0.000573805352827369	0.000573805352827369	0.000573805352827369	0.000573805352827369
169	MP-949	Braunite	Quartz			Braunite	Silicates	0.61843897665101	1.86182633138246	1.01909759086376	0.139165741178328	0.550345103052193	0.747011480400458	0.0061843897665101	94.1472192505283	0.0061843897665101	0.0462534008066228	0.0061843897665101	0.0440076970076301	0.0061843897665101	0.0957918730061999	0.0061843897665101	0.0061843897665101	0.00061843897665101	0.00061843897665101	0.00061843897665101	0.00061843897665101	0.00061843897665101	0.00061843897665101	0.00061843897665101	0.00061843897665101	0.665870041739971	0.00061843897665101	0.00061843897665101	0.00061843897665101	0.00061843897665101	0.00061843897665101	0.00061843897665101	0.00061843897665101	0.0111683224143897	0.00061843897665101	0.00061843897665101	0.00061843897665101	0.00061843897665101	0.00061843897665101	0.00061843897665101	0.00061843897665101	0.00061843897665101	0.00061843897665101
170	MP-950	Aragonite				Aragonite	Carbonates(Nitrates)	5.8167291387336695	3.87596510779857	1.52726789109714	0.4753205721798279	0.674632541715318	1.3897155473798999	0.00606866422205194	85.63406409546741	0.00606866422205194	0.0347382120634723	0.00606866422205194	0.00606866422205194	0.00606866422205194	0.0911739507977719	0.00606866422205194	0.00606866422205194	0.000606866422205194	0.000606866422205194	0.000606866422205194	0.000606866422205194	0.000606866422205194	0.000606866422205194	0.000606866422205194	0.000606866422205194	0.410995817092629	0.000606866422205194	0.000606866422205194	0.000606866422205194	0.000606866422205194	0.000606866422205194	0.000606866422205194	0.000606866422205194	0.000606866422205194	0.000606866422205194	0.0105310827204338	0.000606866422205194	0.000606866422205194	0.000606866422205194	0.000606866422205194	0.000606866422205194	0.000606866422205194	0.000606866422205194
171	MP-951	Braunite	Quartz			Braunite	Silicates	10.146395543694	2.31601764496504	3.5395366695644803	0.30615519647904704	0.393318502256725	1.64816830671919	0.0060018044656595	81.3436338809137	0.0060018044656595	0.0245754627461354	0.0060018044656595	0.0060018044656595	0.0060018044656595	0.0715767172375187	0.0060018044656595	0.0060018044656595	0.00060018044656595	0.00060018044656595	0.00060018044656595	0.00060018044656595	0.00060018044656595	0.00060018044656595	0.00060018044656595	0.00060018044656595	0.148983390924554	0.00060018044656595	0.00342118118274022	0.00060018044656595	0.00060018044656595	0.00060018044656595	0.00060018044656595	0.00060018044656595	0.00060018044656595	0.00060018044656595	0.00060018044656595	0.00060018044656595	0.00060018044656595	0.00060018044656595	0.00060018044656595	0.00060018044656595	0.00060018044656595	0.00060018044656595
172	MP-952	Braunite	Quartz			Braunite	Silicates	7.53992049905779	2.4358103297426403	3.5712475027784403	0.314019102264576	0.494176446753954	1.9103417587003202	0.0060563061479097	83.07013144970341	0.0060563061479097	0.0060563061479097	0.0060563061479097	0.0060563061479097	0.0060563061479097	0.0789505036382534	0.0060563061479097	0.0060563061479097	0.00060563061479097	0.00060563061479097	0.00060563061479097	0.00060563061479097	0.00060563061479097	0.00060563061479097	0.00060563061479097	0.00177151277317525	0.5159818008918731	0.00060563061479097	0.00345224852770438	0.00060563061479097	0.00060563061479097	0.00060563061479097	0.00060563061479097	0.00060563061479097	0.00060563061479097	0.00060563061479097	0.00060563061479097	0.00060563061479097	0.00060563061479097	0.00060563061479097	0.00060563061479097	0.00060563061479097	0.00060563061479097	0.00060563061479097
173	MP-935	Calcite				Calcite	Carbonates(Nitrates)	0.5252596128307929	31.845737730251198	21.283440961418602	33.1440613252857	0.909783727401557	1.3164828378001698	0.8233966358995171	5.35927842903258	0.0052525961283079285	0.19005779543797002	0.25086503043016	0.248305278932627	0.0052525961283079285	4.00747360083832	0.0052525961283079285	0.0052525961283079285	0.0123160674647953	0.0068288570037652796	0.000525259612830793	0.000525259612830793	0.000525259612830793	0.000525259612830793	0.000525259612830793	0.000525259612830793	0.0031772151883168198	0.000525259612830793	0.000525259612830793	0.000525259612830793	0.00301086802560642	0.000525259612830793	0.000525259612830793	0.00988483372621219	0.000525259612830793	0.000525259612830793	0.000525259612830793	0.000525259612830793	0.000525259612830793	0.0208451532070765	0.0072279438295035905	0.000525259612830793	0.000525259612830793	0.000525259612830793
174	MP-936	Variscite				Variscite	Phosphates,Arsenates,Vanadates	4.5659704069633404	3.97245877243109	3.4650181112834306	3.25726281082812	0.487936102767594	2.22631474252954	0.00598898600870178	81.65436543183009	0.00598898600870178	0.0345323529446527	0.00598898600870178	0.00598898600870178	0.00598898600870178	0.24869654497590504	0.00598898600870178	0.00598898600870178	0.000598898600870178	0.00952668315853449	0.000598898600870178	0.000598898600870178	0.000598898600870178	0.000598898600870178	0.000598898600870178	0.000598898600870178	0.00991101313925768	0.000598898600870178	0.000598898600870178	0.000598898600870178	0.000598898600870178	0.000598898600870178	0.00343962034283548	0.000598898600870178	0.00767203972291661	0.000598898600870178	0.000598898600870178	0.000598898600870178	0.000598898600870178	0.000598898600870178	0.000598898600870178	0.000598898600870178	0.000598898600870178	0.000598898600870178
175	MP-937	Variscite				Variscite	Phosphates,Arsenates,Vanadates	0.505230884416824	38.9787256379798	12.647772045822899	37.0517872593305	0.255924814813762	1.8335106708102802	0.00505230884416824	4.8664936029809605	0.00505230884416824	0.40182463429395	0.454432082053686	0.34484660527642697	0.00505230884416824	2.53714655252671	0.00505230884416824	0.00505230884416824	0.000505230884416824	0.013446034550096	0.000505230884416824	0.000505230884416824	0.000505230884416824	0.000505230884416824	0.000505230884416824	0.000505230884416824	0.0066310832809786295	0.000505230884416824	0.0129043668408664	0.000505230884416824	0.004791663416563939	0.000505230884416824	0.00446222257955014	0.0103509803889977	0.000505230884416824	0.000505230884416824	0.000505230884416824	0.00751041311427769	0.000505230884416824	0.0241339445261368	0.0027083390875066	0.000505230884416824	0.000505230884416824	0.000505230884416824
176	MP-699	Variscite				Variscite	Phosphates,Arsenates,Vanadates	0.530053189700039	46.710961898186	17.042668001817	26.519601199272103	0.0530053189700039	2.9125263983546	0.00530053189700039	2.17533680926849	0.00530053189700039	0.151152694745974	0.170330389764627	0.398895709534628	0.00530053189700039	3.15763443727118	0.00530053189700039	0.00993403827833034	0.0191848792419678	0.0005300531897000387	0.0005300531897000387	0.0005300531897000387	0.08567502372157	0.0102022368761198	0.0005300531897000387	0.0005300531897000387	0.0148816576884512	0.0005300531897000387	0.0005300531897000387	0.0005300531897000387	0.0040327131681191	0.0005300531897000387	0.0005300531897000387	0.0005300531897000387	0.0005300531897000387	0.0005300531897000387	0.0005300531897000387	0.0005300531897000387	0.0005300531897000387	0.0005300531897000387	0.0005300531897000387	0.0005300531897000387	0.0005300531897000387	0.0005300531897000387
177	MP-902	Variscite	Fe oxide			Variscite	Phosphates,Arsenates,Vanadates	0.519892875399092	43.4502272185611	15.7595015325712	32.3651526460756	0.317351951701817	1.66409716703907	0.00519892875399092	2.11340254653476	0.00519892875399092	0.29987762529026096	0.17778127850206502	0.340855991275388	0.00519892875399092	1.8592140056576696	0.00519892875399092	0.00519892875399092	0.000519892875399092	0.0102579046996762	0.000519892875399092	0.000519892875399092	0.0401775145959898	0.000519892875399092	0.000519892875399092	0.0035280791375892	0.926455986815958	0.000519892875399092	0.0136777920389132	0.000519892875399092	0.0034135748983994602	0.000519892875399092	0.000519892875399092	0.000519892875399092	0.000519892875399092	0.000519892875399092	0.000519892875399092	0.000519892875399092	0.000519892875399092	0.0932801314340176	0.00494178361805161	0.000519892875399092	0.000519892875399092	0.000519892875399092
178	MP-903	Variscite				Variscite	Phosphates,Arsenates,Vanadates	0.51027799443866	41.7839042210629	13.8361010619522	33.841213528639	1.03981476533617	2.5254802291752596	0.0051027799443866	1.9017970963946	0.0051027799443866	0.173550165029381	0.106178531291465	0.39147221321175	0.0051027799443866	3.67515287211341	0.0051027799443866	0.0051027799443866	0.00521953697140857	0.00491702564234255	0.00051027799443866	0.00051027799443866	0.121708813974785	0.00051027799443866	0.00051027799443866	0.00051027799443866	0.0408245690597467	0.00051027799443866	0.00051027799443866	0.00051027799443866	0.004626804118412029	0.00051027799443866	0.00051027799443866	0.00051027799443866	0.00051027799443866	0.00051027799443866	0.00051027799443866	0.00051027799443866	0.00051027799443866	0.00051027799443866	0.00051027799443866	0.00051027799443866	0.00051027799443866	0.00051027799443866
179	MP-904	Variscite				Variscite	Phosphates,Arsenates,Vanadates	0.48699835251798496	40.9365956333479	8.68707262397936	40.0555909103876	1.6931015711682702	2.81263872198963	0.00486998352517985	1.5378639526592202	0.00486998352517985	0.18109701202958492	0.0956941916042761	0.258784608048156	0.00486998352517985	3.04529849911014	0.00486998352517985	0.00486998352517985	0.00048699835251798495	0.00048699835251798495	0.00048699835251798495	0.00048699835251798495	0.157236728162757	0.00048699835251798495	0.00048699835251798495	0.00048699835251798495	0.00528016930942805	0.00048699835251798495	0.00048699835251798495	0.00048699835251798495	0.0049740321570362215	0.00048699835251798495	0.00048699835251798495	0.00048699835251798495	0.00048699835251798495	0.00048699835251798495	0.00048699835251798495	0.00048699835251798495	0.00048699835251798495	0.00048699835251798495	0.0052481170898594715	0.00048699835251798495	0.00048699835251798495	0.00048699835251798495
180	MP-905	Variscite				Variscite	Phosphates,Arsenates,Vanadates	0.467952050906431	42.837852078419	2.37100148990511	47.8388587251951	0.329288779427607	1.5139469878267602	0.00467952050906431	1.21407391220247	0.00467952050906431	0.114478001882598	0.237916809675249	0.194395036148529	0.00467952050906431	2.76732321267524	0.00467952050906431	0.00467952050906431	0.000467952050906431	0.00486704488553645	0.000467952050906431	0.000467952050906431	0.03997348076401002	0.000467952050906431	0.000467952050906431	0.000467952050906431	0.0287329608979297	0.000467952050906431	0.000467952050906431	0.000467952050906431	0.0042430253703866	0.000467952050906431	0.000467952050906431	0.000467952050906431	0.000467952050906431	0.000467952050906431	0.000467952050906431	0.000467952050906431	0.000467952050906431	0.000467952050906431	0.000467952050906431	0.000467952050906431	0.000467952050906431	0.000467952050906431
181	MP-906	Variscite				Variscite	Phosphates,Arsenates,Vanadates	0.510069933935419	36.95029628155249	11.9040533451298	38.0327666824178	1.07152869777138	1.6732308213638898	0.00510069933935419	2.7376900915426896	0.00510069933935419	0.566045812159723	0.188440111433878	0.159801508266174	0.00510069933935419	5.8854644700504295	0.00510069933935419	0.00510069933935419	0.00473580179746793	0.00452493976265744	0.0005100699339354192	0.0005100699339354192	0.12404199295671901	0.0005100699339354192	0.0005100699339354192	0.0005100699339354192	0.0996039325454807	0.0005100699339354192	0.0223096886389801	0.0005100699339354192	0.00701711633970561	0.0005100699339354192	0.0005100699339354192	0.0005100699339354192	0.0005100699339354192	0.0005100699339354192	0.0005100699339354192	0.0005100699339354192	0.0005100699339354192	0.0216537370919937	0.0005100699339354192	0.0005100699339354192	0.0005100699339354192	0.0005100699339354192
182	MP-907	Variscite				Variscite	Phosphates,Arsenates,Vanadates	0.4782550597309121	39.9749408368738	6.85496080807117	44.21103167424671	0.739311315042546	2.4886801373360097	0.004782550597309121	1.67910747678868	0.004782550597309121	0.16485696796457	0.2111412251844889	0.360466493400539	0.004782550597309121	2.58375058681737	0.004782550597309121	0.004782550597309121	0.000478255059730912	0.0052668039615518	0.000478255059730912	0.000478255059730912	0.175798087944653	0.000478255059730912	0.000478255059730912	0.000478255059730912	0.0195952483957313	0.000478255059730912	0.000478255059730912	0.000478255059730912	0.00478504280710449	0.000478255059730912	0.000478255059730912	0.010152999784775999	0.000478255059730912	0.000478255059730912	0.000478255059730912	0.000478255059730912	0.000478255059730912	0.000478255059730912	0.00298661628900763	0.000478255059730912	0.000478255059730912	0.000478255059730912
183	MP-908	Variscite				Variscite	Phosphates,Arsenates,Vanadates	0.5401132857915529	33.6082499461445	14.2533367194022	32.395462685177606	1.1263872204623602	2.65257328790718	0.00540113285791553	2.7012402566011	0.00540113285791553	0.259523378803888	0.244812056238997	0.556255605318442	0.00540113285791553	11.1676606471088	0.00540113285791553	0.00540113285791553	0.0284735389702216	0.000540113285791553	0.000540113285791553	0.000540113285791553	0.346537007127412	0.00430881424888476	0.000540113285791553	0.000540113285791553	0.0229927249030187	0.000540113285791553	0.008407446130667429	0.000540113285791553	0.007599301050740979	0.000540113285791553	0.000540113285791553	0.0132186805830138	0.000540113285791553	0.000540113285791553	0.000540113285791553	0.0147714950861192	0.000540113285791553	0.000540113285791553	0.0102679729379549	0.000540113285791553	0.000540113285791553	0.000540113285791553
184	MP-909	Variscite				Variscite	Phosphates,Arsenates,Vanadates	0.4971974098655321	39.770080418141106	12.3712487800652	38.2588703629401	0.8645900062384091	1.87125750138954	0.004971974098655321	3.3427277331270897	0.004971974098655321	0.306626016655117	0.19851979342516798	0.15653361026807402	0.004971974098655321	2.09562765393767	0.004971974098655321	0.004971974098655321	0.000497197409865532	0.00327003496852522	0.000497197409865532	0.000497197409865532	0.12953863271903002	0.000497197409865532	0.000497197409865532	0.000497197409865532	0.0617382768698583	0.000497197409865532	0.0101920454754072	0.000497197409865532	0.00642547981483335	0.000497197409865532	0.000497197409865532	0.000497197409865532	0.000497197409865532	0.000497197409865532	0.000497197409865532	0.000497197409865532	0.000497197409865532	0.0192608331790915	0.000497197409865532	0.000497197409865532	0.000497197409865532	0.000497197409865532
185	MP-910	Variscite				Variscite	Phosphates,Arsenates,Vanadates	0.474721598954136	42.92850661063461	4.5819043556524015	45.6455530586035	0.198861855082784	1.21311790265882	0.00474721598954136	2.18266752430956	0.00474721598954136	0.127241692911224	0.10455766048183	0.3726851232654021	0.00474721598954136	1.88673039462567	0.00474721598954136	0.00622792549698745	0.00911403315274047	0.0077692277589618405	0.000474721598954136	0.000474721598954136	0.0404250260447851	0.000474721598954136	0.000474721598954136	0.000474721598954136	0.135394804358181	0.000474721598954136	0.00270603384477934	0.000474721598954136	0.0165249623815197	0.000474721598954136	0.000474721598954136	0.000474721598954136	0.000474721598954136	0.000474721598954136	0.00867783564763267	0.000474721598954136	0.000474721598954136	0.0276543565982166	0.000474721598954136	0.000474721598954136	0.000474721598954136	0.000474721598954136
186	MP-911	Variscite				Variscite	Phosphates,Arsenates,Vanadates	0.5542008132953261	31.0808024863472	15.1257257399727	29.235193287136504	2.9106778834269202	1.58099656554461	1.80840298123223	2.4214308203040202	0.0055420081329532606	0.324876738067288	0.247607288889357	0.6574179968469829	0.0055420081329532606	13.6604620559993	0.0055420081329532606	0.0055420081329532606	0.08546829021959199	0.000554200813295326	0.000554200813295326	0.000554200813295326	0.166729216140475	0.00217551065734955	0.000554200813295326	0.000554200813295326	0.0524346580942508	0.000554200813295326	0.00534614482701797	0.000554200813295326	0.007681991471420359	0.000554200813295326	0.000554200813295326	0.0127414296558117	0.000554200813295326	0.000554200813295326	0.00975722095684636	0.00914868293958283	0.000554200813295326	0.000554200813295326	0.00802434999079168	0.000554200813295326	0.000554200813295326	0.000554200813295326
187	MP-912	Variscite				Variscite	Phosphates,Arsenates,Vanadates	0.527233749439594	36.588052558674896	13.825219682207198	32.315238069383696	1.4077108219597398	2.21215085731016	0.9568905534869699	3.89406812145352	0.00527233749439594	0.277016082027405	0.19695454147531402	0.2824973509382849	0.00527233749439594	7.27336163610463	0.00527233749439594	0.008443932402044841	0.0236461175511101	0.00701580547587101	0.000527233749439594	0.000527233749439594	0.090426759567267	0.0021364146309489607	0.000527233749439594	0.000527233749439594	0.030447418079939996	0.000527233749439594	0.004565845194875021	0.000527233749439594	0.00879180822410995	0.000527233749439594	0.000527233749439594	0.0116326719538911	0.000527233749439594	0.000527233749439594	0.000527233749439594	0.000527233749439594	0.000527233749439594	0.0301375149865347	0.000527233749439594	0.000527233749439594	0.000527233749439594	0.000527233749439594
188	MP-913	Variscite				Variscite	Phosphates,Arsenates,Vanadates	0.47425719474495204	42.569601404517606	2.71771240599083	47.6463576283105	0.0474257194744952	0.9509224655139961	0.00474257194744952	0.7615947166471649	0.00474257194744952	0.422369987924401	0.126426381073308	0.535860646804868	0.00474257194744952	3.4854443167199	0.00474257194744952	0.00474257194744952	0.00047425719474495195	0.00047425719474495195	0.00047425719474495195	0.00047425719474495195	0.16806183124420698	0.00047425719474495195	0.00047425719474495195	0.00047425719474495195	0.0324218283100007	0.00047425719474495195	0.00363917429976175	0.00047425719474495195	0.0031139346814936897	0.00047425719474495195	0.00047425719474495195	0.00896898745971727	0.00047425719474495195	0.00047425719474495195	0.007350966543094191	0.00047425719474495195	0.00047425719474495195	0.00047425719474495195	0.0038003477887824295	0.00047425719474495195	0.00047425719474495195	0.00047425719474495195
189	MP-914	Variscite				Variscite	Phosphates,Arsenates,Vanadates	0.481072687666015	39.598547443688	8.89620477358809	44.277356128532105	0.48137279539381705	1.2380327586959299	0.00481072687666015	2.3337030773997403	0.00481072687666015	0.20100390150459196	0.14420281772722	0.24915930992472105	0.00481072687666015	1.86071627783793	0.00481072687666015	0.00481072687666015	0.00048107268766601504	0.00279607863739807	0.00048107268766601504	0.00048107268766601504	0.0674845031815731	0.00048107268766601504	0.00048107268766601504	0.00048107268766601504	0.0770858312580558	0.00048107268766601504	0.00817397467642642	0.00048107268766601504	0.00466282021395929	0.00048107268766601504	0.00048107268766601504	0.0133346373979919	0.00048107268766601504	0.00048107268766601504	0.00048107268766601504	0.00048107268766601504	0.00048107268766601504	0.0254671116240583	0.00486522806537059	0.00048107268766601504	0.00048107268766601504	0.00048107268766601504
190	MP-915	Variscite				Variscite	Phosphates,Arsenates,Vanadates	0.555542604931364	29.136441001055196	9.38003572221659	35.3264760799014	0.876807729554805	2.20979020370583	0.00555542604931364	1.81225710286757	0.00555542604931364	0.545712354730247	0.22159761556682692	0.257492437472996	0.00555542604931364	19.459758654535502	0.00555542604931364	0.00555542604931364	0.0005555426049313639	0.0005555426049313639	0.0005555426049313639	0.0005555426049313639	0.082083455281362	0.0005555426049313639	0.0005555426049313639	0.0005555426049313639	0.0377251597733579	0.0005555426049313639	0.0096219998661707	0.0005555426049313639	0.0057899177168459	0.0005555426049313639	0.0005555426049313639	0.0005555426049313639	0.0005555426049313639	0.0005555426049313639	0.0005555426049313639	0.0005555426049313639	0.0005555426049313639	0.0337783496044338	0.00853500105945948	0.0005555426049313639	0.0005555426049313639	0.0005555426049313639
191	MP-916	Variscite				Variscite	Phosphates,Arsenates,Vanadates	0.4740273670922721	40.26632514646121	6.608871492207579	45.5817088661875	1.1197159235776002	1.21134384160476	0.004740273670922721	1.97604052647602	0.004740273670922721	0.158844276185264	0.0732322126931839	0.16236686298779401	0.004740273670922721	2.20711963454799	0.004740273670922721	0.004740273670922721	0.00283464576047372	0.0041326950021810215	0.00047402736709227197	0.00047402736709227197	0.0699127413359173	0.00047402736709227197	0.00047402736709227197	0.00047402736709227197	0.0216942449445333	0.00047402736709227197	0.00047402736709227197	0.00047402736709227197	0.005187376085949821	0.00047402736709227197	0.00047402736709227197	0.0122604649502868	0.00047402736709227197	0.00047402736709227197	0.00047402736709227197	0.00860381472793955	0.00047402736709227197	0.00047402736709227197	0.0021219241080118307	0.00047402736709227197	0.00047402736709227197	0.00047402736709227197
192	MP-917	Variscite				Variscite	Phosphates,Arsenates,Vanadates	0.580908571951599	27.1045454991648	42.0707287583448	18.8002899135223	0.5327109175101999	1.27422991692401	0.00580908571951599	4.09134843566989	0.00580908571951599	1.03385633619313	0.295004215703896	0.190709079991034	0.00580908571951599	3.46516722156892	0.00580908571951599	0.00580908571951599	0.0301670960790652	0.0064861311949322	0.000580908571951599	0.000580908571951599	0.063656327590329	0.00441358401401729	0.000580908571951599	0.00142732718806847	0.181790835915463	0.000580908571951599	0.0636156782622607	0.000580908571951599	0.0114425971963369	0.000580908571951599	0.000580908571951599	0.000580908571951599	0.000580908571951599	0.000580908571951599	0.007633875598049821	0.000580908571951599	0.000580908571951599	0.14978498895220402	0.000580908571951599	0.000580908571951599	0.000580908571951599	0.000580908571951599
193	MP-918	Variscite				Variscite	Phosphates,Arsenates,Vanadates	0.509005416373175	36.2740402834231	8.890603774322981	40.6547000604999	1.1775711706924	1.2484632144893502	0.00509005416373175	1.7283933108993799	0.00509005416373175	0.31539684228442105	0.174857578943319	0.171704650418984	0.00509005416373175	8.62533808975312	0.00509005416373175	0.00509005416373175	0.00480601847203451	0.000509005416373175	0.000509005416373175	0.000509005416373175	0.0612121780187703	0.0103127561534877	0.000509005416373175	0.000509005416373175	0.0424074359680915	0.000509005416373175	0.0027898656952840004	0.000509005416373175	0.000509005416373175	0.000509005416373175	0.000509005416373175	0.000509005416373175	0.000509005416373175	0.000509005416373175	0.00994770925773537	0.000509005416373175	0.000509005416373175	0.0595254277066423	0.00278483206526357	0.000509005416373175	0.000509005416373175	0.000509005416373175
194	MP-919	Variscite				Variscite	Phosphates,Arsenates,Vanadates	0.49108046802425	38.763542851237396	7.55041683808266	43.1647903859606	0.521256030157992	1.03452438228635	0.0049108046802425	2.8631861111638903	0.0049108046802425	0.23914357928521301	0.0748063372436925	0.22430881443910997	0.0049108046802425	4.8071277401761385	0.0049108046802425	0.0049108046802425	0.051004486339975	0.014346339766386003	0.00049108046802425	0.00049108046802425	0.12479875218469501	0.0013058831505881	0.00049108046802425	0.00049108046802425	0.0316663392414633	0.00049108046802425	0.00452191959506676	0.00049108046802425	0.0028149479667883	0.00049108046802425	0.00049108046802425	0.00049108046802425	0.00049108046802425	0.00049108046802425	0.00049108046802425	0.00049108046802425	0.00049108046802425	0.00049108046802425	0.00049108046802425	0.00049108046802425	0.00049108046802425	0.00049108046802425
195	MP-920	Variscite				Variscite	Phosphates,Arsenates,Vanadates	0.49433858366149797	41.1842557625215	9.56149565307455	36.6227740860787	3.4204344358587004	1.9515566934676	1.05700305882913	1.85176534670145	0.0049433858366149785	0.402456276877359	0.15613654373824098	0.14441501434376	0.0049433858366149785	3.0132125325163197	0.0049433858366149785	0.0049433858366149785	0.000494338583661498	0.000494338583661498	0.000494338583661498	0.000494338583661498	0.0488914992249499	0.000494338583661498	0.000494338583661498	0.000494338583661498	0.0168127023432009	0.000494338583661498	0.00498543691318708	0.000494338583661498	0.00473988011431556	0.000494338583661498	0.000494338583661498	0.000494338583661498	0.000494338583661498	0.000494338583661498	0.00795372500036611	0.000494338583661498	0.000494338583661498	0.025629437964537004	0.000494338583661498	0.000494338583661498	0.000494338583661498	0.000494338583661498
196	MP-921	Variscite				Variscite	Phosphates,Arsenates,Vanadates	0.480952401366247	39.8952351999813	6.86451023990245	43.95122977707721	1.05431487111728	1.87306878794426	0.00480952401366247	1.92654569877083	0.00480952401366247	0.13634704674493905	0.20553440732093808	0.3914513736791211	0.00480952401366247	2.9661530406401497	0.00480952401366247	0.00480952401366247	0.0173320271791884	0.00603213473723345	0.00048095240136624697	0.00048095240136624697	0.0977670787326546	0.0014616577772587301	0.00048095240136624697	0.00048095240136624697	0.0509934696267112	0.00048095240136624697	0.00048095240136624697	0.00048095240136624697	0.00516290748730834	0.00048095240136624697	0.00048095240136624697	0.0102548486432036	0.00048095240136624697	0.00048095240136624697	0.00964254667047148	0.00048095240136624697	0.00048095240136624697	0.022343816505619	0.00048095240136624697	0.00048095240136624697	0.00048095240136624697	0.00048095240136624697
197	MP-922	Variscite				Variscite	Phosphates,Arsenates,Vanadates	0.47856202408503296	41.3870484293774	7.808646364864058	44.8823011236874	0.201216970825522	1.18661782558743	0.00478562024085033	1.3104990803765701	0.00478562024085033	0.22304967425025798	0.00478562024085033	0.158121693472207	0.00478562024085033	2.14031070168283	0.00478562024085033	0.00478562024085033	0.000478562024085033	0.0020495161631050697	0.000478562024085033	0.000478562024085033	0.078374256366933	0.000478562024085033	0.000478562024085033	0.000478562024085033	0.0521054748889661	0.000478562024085033	0.00818377573415605	0.000478562024085033	0.00403997122989971	0.000478562024085033	0.000478562024085033	0.00989332820719035	0.000478562024085033	0.000478562024085033	0.00649047981447985	0.000478562024085033	0.000478562024085033	0.018051054283554	0.00576548887817282	0.000478562024085033	0.000478562024085033	0.000478562024085033
198	MP-923	Variscite				Variscite	Phosphates,Arsenates,Vanadates	0.55029636148852	38.793221747361706	11.566118540966999	22.1939600224406	2.37197299420145	1.3272309987946	0.8885418512652901	15.969002303966699	0.0055029636148852	0.7826723272847359	0.17791568987703502	0.13398630541666	0.0055029636148852	4.10379483759529	0.0055029636148852	0.0055029636148852	0.071443442266709	0.0206213839958225	0.00055029636148852	0.00055029636148852	0.0267355216867971	0.00055029636148852	0.00055029636148852	0.0025754498127417104	0.8390103963849741	0.00055029636148852	0.0137537896188922	0.00055029636148852	0.00539112641791776	0.00055029636148852	0.00055029636148852	0.010968176297398	0.00055029636148852	0.00055029636148852	0.00055029636148852	0.00055029636148852	0.00055029636148852	0.11776895116979301	0.00055029636148852	0.00055029636148852	0.00055029636148852	0.00055029636148852
199	MP-924	Berlinite				Berlinite	Phosphates,Arsenates,Vanadates	0.527793543288323	35.366979393929995	15.6417446994897	33.5421708622037	0.6321669389354829	1.83916322714828	0.88447063676533	3.29624042829151	0.0052779354328832285	0.439396091253675	0.0052779354328832285	0.24930012737828305	0.0052779354328832285	7.336750823158599	0.0052779354328832285	0.0052779354328832285	0.000527793543288322	0.000527793543288322	0.000527793543288322	0.000527793543288322	0.137510076679588	0.0040768644363864785	0.000527793543288322	0.000527793543288322	0.0345156014955728	0.000527793543288322	0.00954638413603582	0.000527793543288322	0.00819606440333091	0.000527793543288322	0.000527793543288322	0.011449308346108	0.000527793543288322	0.000527793543288322	0.000527793543288322	0.000527793543288322	0.000527793543288322	0.000527793543288322	0.000527793543288322	0.000527793543288322	0.000527793543288322	0.000527793543288322
200	MP-925	Variscite				Variscite	Phosphates,Arsenates,Vanadates	0.520325403935155	36.8105828812401	8.29130240424069	35.9534203692831	0.5925477385424979	1.8910782804797	0.00520325403935155	8.725492726102571	0.00520325403935155	0.46655036532259897	0.449521436676733	0.4875423817162999	0.00520325403935155	4.23975059193576	0.00520325403935155	0.00520325403935155	0.0402039110773551	0.016633222609735	0.0005203254039351548	0.0005203254039351548	0.00743103737501155	0.0005203254039351548	0.0005203254039351548	0.00620971488760539	1.2090053525126498	0.0005203254039351548	0.0131758274477134	0.0005203254039351548	0.0045009909876621	0.0005203254039351548	0.0005203254039351548	0.0111425946332642	0.0005203254039351548	0.0005203254039351548	0.0005203254039351548	0.0005203254039351548	0.0005203254039351548	0.2230507283890089	0.0046295877332721705	0.0005203254039351548	0.0005203254039351548	0.0005203254039351548
201	MP-926	Variscite				Variscite	Phosphates,Arsenates,Vanadates	0.4784882474791379	43.8571666193437	3.93489925717578	44.630066717153994	0.309092065043448	1.5329170737998798	0.00478488247479138	1.28021095806148	0.00478488247479138	0.26260025197478304	0.162025877841764	0.251961847372467	0.00478488247479138	3.0612280608711	0.00478488247479138	0.00478488247479138	0.00752979333835549	0.00526937195143743	0.000478488247479138	0.000478488247479138	0.115531518070762	0.000478488247479138	0.000478488247479138	0.000478488247479138	0.0385542915681661	0.000478488247479138	0.00771044597687377	0.000478488247479138	0.00329132093107067	0.000478488247479138	0.000478488247479138	0.000478488247479138	0.000478488247479138	0.000478488247479138	0.00765839162842525	0.000478488247479138	0.000478488247479138	0.0198252248464013	0.000478488247479138	0.000478488247479138	0.000478488247479138	0.000478488247479138
202	MP-927	Variscite				Variscite	Phosphates,Arsenates,Vanadates	0.492192598590497	40.858443179857396	10.2472799091271	39.47678932906221	0.726467678268944	2.4459681267613	0.00492192598590497	2.41687467944034	0.00492192598590497	0.320299986339106	0.28676291323791697	0.00492192598590497	0.00492192598590497	2.5215561367488797	0.00492192598590497	0.00492192598590497	0.0038727268324559995	0.0033124004799605197	0.000492192598590498	0.000492192598590498	0.0599786234367908	0.000492192598590498	0.000492192598590498	0.000492192598590498	0.07263239328663701	0.000492192598590498	0.0115462176728017	0.000492192598590498	0.00630950386937271	0.000492192598590498	0.000492192598590498	0.00935380390387058	0.000492192598590498	0.000492192598590498	0.000492192598590498	0.000492192598590498	0.000492192598590498	0.000492192598590498	0.000492192598590498	0.000492192598590498	0.000492192598590498	0.000492192598590498
203	MP-928	Variscite				Variscite	Phosphates,Arsenates,Vanadates	0.522146178971666	34.434129768008	10.4559377266749	36.6085596985223	0.7244248920979319	2.58893184422707	0.9433834488351959	3.13342426030429	0.00522146178971666	0.47832765679711603	0.18992910950384692	0.36673548842305603	0.00522146178971666	9.13758150679953	0.00522146178971666	0.00522146178971666	0.0128182425203128	0.0050313871635385395	0.000522146178971666	0.000522146178971666	0.18287172974849208	0.000522146178971666	0.000522146178971666	0.000522146178971666	0.140577817415449	0.000522146178971666	0.0075553906454726705	0.000522146178971666	0.0100130168765802	0.000522146178971666	0.000522146178971666	0.0196524843480575	0.000522146178971666	0.000522146178971666	0.000522146178971666	0.000522146178971666	0.000522146178971666	0.000522146178971666	0.0061174351998891	0.000522146178971666	0.000522146178971666	0.000522146178971666
204	MP-929	Variscite				Variscite	Phosphates,Arsenates,Vanadates	0.52578862334285	43.502568245840905	18.6050730280182	29.6510222138457	0.615333410724383	1.5558597063093105	0.0052578862334285	1.5643254515544998	0.0052578862334285	0.191677177958358	0.0714235262363575	0.150569132271233	0.0052578862334285	3.1561440114063997	0.0052578862334285	0.0052853881684746295	0.00052578862334285	0.00466438362708555	0.00052578862334285	0.00052578862334285	0.162041313806177	0.00052578862334285	0.00052578862334285	0.00052578862334285	0.147859297867699	0.00052578862334285	0.0109510477982923	0.00052578862334285	0.00449345149704155	0.00052578862334285	0.00052578862334285	0.00052578862334285	0.00052578862334285	0.00052578862334285	0.00052578862334285	0.00052578862334285	0.00052578862334285	0.037788784041316005	0.00453291103849045	0.00052578862334285	0.00052578862334285	0.00052578862334285
205	MP-930	Variscite				Variscite	Phosphates,Arsenates,Vanadates	0.481201265544355	42.72244013275979	5.8006298184098695	43.492366724244	0.581914318938073	1.7283880716999298	0.00481201265544355	1.52087839479274	0.00481201265544355	0.524157227014074	0.15132590542225596	0.22516398935868398	0.00481201265544355	2.58355404151068	0.00481201265544355	0.00481201265544355	0.00424059277853584	0.00544645054302268	0.00048120126554435495	0.00048120126554435495	0.0398849451300078	0.00048120126554435495	0.00048120126554435495	0.00048120126554435495	0.0506903410291531	0.00048120126554435495	0.0237372368559765	0.00048120126554435495	0.00571724275894283	0.00048120126554435495	0.00048120126554435495	0.00048120126554435495	0.00048120126554435495	0.00048120126554435495	0.00048120126554435495	0.00048120126554435495	0.00048120126554435495	0.0236168100907955	0.00048120126554435495	0.00048120126554435495	0.00048120126554435495	0.00048120126554435495
206	MP-931	Variscite				Variscite	Phosphates,Arsenates,Vanadates	0.5004522475939001	39.771134124533795	2.75110637372342	43.17277162082	0.195279401665617	1.7645000402471498	0.005004522475939	1.5703596650883	0.005004522475939	0.19895974829656998	0.15011013197822598	0.30905303619971003	0.005004522475939	9.410420005342539	0.005004522475939	0.005004522475939	0.0005004522475939	0.0005004522475939	0.0005004522475939	0.0005004522475939	0.10507079168538	0.0005004522475939	0.0005004522475939	0.0005004522475939	0.03872479158510201	0.0005004522475939	0.00252354680668677	0.0005004522475939	0.00641538576905156	0.0005004522475939	0.0005004522475939	0.0005004522475939	0.0005004522475939	0.0005004522475939	0.0116354831383975	0.0005004522475939	0.0005004522475939	0.0005004522475939	0.004950591451744021	0.0005004522475939	0.0005004522475939	0.0005004522475939
207	MP-932	Variscite				Variscite	Phosphates,Arsenates,Vanadates	0.47631000991852296	46.770423088675095	2.1475925424953703	43.449025554474495	0.352106900657174	2.39767337856024	0.00476310009918523	0.6744496497548829	0.00476310009918523	0.099606476263071	0.11285504730314	0.00476310009918523	0.00476310009918523	3.3126339824918105	0.00476310009918523	0.00476310009918523	0.00989408008517375	0.0004763100099185232	0.0004763100099185232	0.0004763100099185232	0.119964361431389	0.0004763100099185232	0.0004763100099185232	0.0004763100099185232	0.018047811377876	0.0004763100099185232	0.0004763100099185232	0.0004763100099185232	0.0138003317099895	0.0004763100099185232	0.0004763100099185232	0.0004763100099185232	0.0004763100099185232	0.0004763100099185232	0.0004763100099185232	0.0004763100099185232	0.0004763100099185232	0.0004763100099185232	0.005606743968645789	0.0004763100099185232	0.0004763100099185232	0.0004763100099185232
208	MP-933	Variscite				Variscite	Phosphates,Arsenates,Vanadates	0.49072489774436695	40.596563922209796	5.3963139547577095	39.642029125719795	1.44064339911727	3.5170232657238705	1.0402393862871	2.05287031178753	0.0049072489774436715	0.2877691912943029	0.0049072489774436715	0.326168406532143	0.0049072489774436715	5.03888222962758	0.0049072489774436715	0.0049072489774436715	0.0128963361853318	0.0136604361256462	0.000490724897744367	0.000490724897744367	0.0957582286247383	0.000490724897744367	0.000490724897744367	0.000490724897744367	0.00492853127157091	0.000490724897744367	0.0048414058577778895	0.000490724897744367	0.00286405359809115	0.000490724897744367	0.000490724897744367	0.000490724897744367	0.000490724897744367	0.000490724897744367	0.000490724897744367	0.000490724897744367	0.000490724897744367	0.000490724897744367	0.000490724897744367	0.000490724897744367	0.000490724897744367	0.000490724897744367
209	MP-632	Muscovite	Fe oxide			Muscovite	Silicates	0.6150960172356271	37.1717965586035	50.3903477463318	0.0615096017235627	0.257473130109236	2.33268007213421	5.4107620136029695	1.24268487737833	0.00615096017235627	0.8338433693028561	0.00615096017235627	0.0291010116624287	0.00615096017235627	1.5510398629621398	0.00615096017235627	0.00615096017235627	0.000615096017235627	0.0029164846335736397	0.000615096017235627	0.000615096017235627	0.000615096017235627	0.000615096017235627	0.000615096017235627	0.0164806697181353	0.0315901857744844	0.000615096017235627	0.00627071051509617	0.000615096017235627	0.000615096017235627	0.000615096017235627	0.0008905830365380689	0.000615096017235627	0.000615096017235627	0.000615096017235627	0.000615096017235627	0.000615096017235627	0.000615096017235627	0.000615096017235627	0.000615096017235627	0.000615096017235627	0.000615096017235627	0.000615096017235627
210	MP-633	Microcline	Quartz			Microcline	Silicates	0.604192068622422	19.8918516166094	40.633503197199296	0.148638973426191	11.8328170944057	2.37432995993765	4.471250016246652	12.413691226768998	0.00604192068622422	4.161575302918759	0.00604192068622422	0.0458988897426449	0.0775338396699565	3.1685868231255903	0.00604192068622422	0.00604192068622422	0.0092227096365428	0.000604192068622422	0.000604192068622422	0.000604192068622422	0.000604192068622422	0.000604192068622422	0.000604192068622422	0.0132901330206645	0.0868845019931809	0.000604192068622422	0.0198695102809268	0.000604192068622422	0.00428192398815265	0.000604192068622422	0.000604192068622422	0.000604192068622422	0.000604192068622422	0.000604192068622422	0.000604192068622422	0.000604192068622422	0.000604192068622422	0.000604192068622422	0.000604192068622422	0.000604192068622422	0.000604192068622422	0.0045181120840203
211	MP-634	Aheylite				Aheylite	Phosphates,Arsenates,Vanadates	0.5461556283723039	40.099385056220896	6.93307475973986	28.078154615605804	1.810183938578949	2.09326277085881	0.00546155628372304	1.83723493730111	0.00546155628372304	0.0700565224101354	0.00546155628372304	0.5828559085002529	0.0265432947641715	9.38816537659582	0.00546155628372304	0.00546155628372304	8.15185362412368	0.0408488990936153	0.000546155628372304	0.000546155628372304	0.184938580013953	0.000546155628372304	0.000546155628372304	0.000546155628372304	0.0335347783684432	0.000546155628372304	0.000546155628372304	0.000546155628372304	0.000546155628372304	0.000546155628372304	0.000546155628372304	0.000546155628372304	0.0072393193334644	0.000546155628372304	0.000546155628372304	0.000546155628372304	0.000546155628372304	0.0461724812160668	0.0293979321378626	0.000546155628372304	0.000546155628372304	0.000546155628372304
212	MP-628	Pyrophyllite				Pyrophyllite	Silicates	0.620644397833476	37.613599148515895	60.1411824593865	0.0620644397833476	0.15835530799369402	0.9019915197850681	0.00620644397833476	0.339296341048242	0.00620644397833476	0.00620644397833476	0.00620644397833476	0.00620644397833476	0.00620644397833476	0.0885761635013484	0.00620644397833476	0.00620644397833476	0.000620644397833476	0.000620644397833476	0.000620644397833476	0.000620644397833476	0.000620644397833476	0.000620644397833476	0.000620644397833476	0.000620644397833476	0.0039666841221952295	0.000620644397833476	0.000620644397833476	0.000620644397833476	0.000620644397833476	0.000620644397833476	0.000620644397833476	0.000620644397833476	0.000620644397833476	0.000620644397833476	0.0037120505640785796	0.000620644397833476	0.000620644397833476	0.000620644397833476	0.000823181295827765	0.000620644397833476	0.000620644397833476	0.000620644397833476
213	MP-629	Calcite				Calcite	Carbonates(Nitrates)	0.613309183664246	4.99680371525133	2.7211841686452503	0.33700917885857395	0.3542883992970011	1.2259263400408602	0.00613309183664246	89.2146183948266	0.00613309183664246	0.0595794117876354	0.00613309183664246	0.00613309183664246	0.00613309183664246	0.399537793924349	0.00613309183664246	0.00613309183664246	0.000613309183664246	0.000613309183664246	0.000613309183664246	0.000613309183664246	0.000613309183664246	0.000613309183664246	0.000613309183664246	0.000613309183664246	0.0176391137050205	0.000613309183664246	0.000613309183664246	0.000613309183664246	0.000613309183664246	0.000613309183664246	0.000613309183664246	0.000613309183664246	0.000613309183664246	0.000613309183664246	0.000613309183664246	0.000613309183664246	0.000613309183664246	0.000613309183664246	0.000613309183664246	0.000613309183664246	0.000613309183664246	0.000613309183664246
214	MP-630	Calcite				Calcite	Carbonates(Nitrates)	0.590005238754075	6.7873999744001505	3.161049965295549	6.88218805326555	1.4286371392538602	2.89576901243502	2.50697146437706	74.0902781003614	0.00590005238754075	0.00590005238754075	0.00590005238754075	0.00590005238754075	0.00590005238754075	1.37313959854718	0.00590005238754075	0.00590005238754075	0.000590005238754075	0.000590005238754075	0.000590005238754075	0.000590005238754075	0.000590005238754075	0.000590005238754075	0.000590005238754075	0.000590005238754075	0.157837511942428	0.000590005238754075	0.000590005238754075	0.000590005238754075	0.000590005238754075	0.000590005238754075	0.000590005238754075	0.000590005238754075	0.000590005238754075	0.000590005238754075	0.000590005238754075	0.000590005238754075	0.000590005238754075	0.000590005238754075	0.000590005238754075	0.000590005238754075	0.0694934332085827	0.000590005238754075
215	ALDEAGORDILLO_MP571	Variscite				Variscite	Phosphates,Arsenates,Vanadates	0.4622132886477071	43.6394303077704	3.9493438802489003	46.840169992175	0.4560139213951021	2.51133713755811	0.5979525331168101	0.171493377967748	0.004622132886477071	0.23068659965725305	0.0751271255546114	0.5596766799996079	0.004622132886477071	0.463910015734694	0.004622132886477071	0.004622132886477071	0.00046221328864770703	0.00046221328864770703	0.00046221328864770703	0.00046221328864770703	0.00863696383047422	0.00046221328864770703	0.00046221328864770703	0.00046221328864770703	0.00046221328864770703	0.00046221328864770703	0.00046221328864770703	0.00046221328864770703	0.00046221328864770703	0.00046221328864770703	0.00046221328864770703	0.00046221328864770703	0.00046221328864770703	0.00046221328864770703	0.00046221328864770703	0.00046221328864770703	0.00046221328864770703	0.00046221328864770703	0.00273317611966315	0.00046221328864770703	0.00046221328864770703	0.00046221328864770703
216	ALDEAGORDILLO_MP572	Variscite				Variscite	Phosphates,Arsenates,Vanadates	0.455710282431174	42.74340184460621	3.4837456876614903	49.7548705952499	0.296083754929549	1.9414929183520504	0.00455710282431174	0.21490404555988799	0.00455710282431174	0.073973069013939	0.072012637383121	0.384841882097716	0.00455710282431174	0.528703898266913	0.00455710282431174	0.00455710282431174	0.000455710282431174	0.000455710282431174	0.000455710282431174	0.000455710282431174	0.0049267949169703295	0.000455710282431174	0.000455710282431174	0.000455710282431174	0.00431681732958085	0.000455710282431174	0.00109901190624022	0.000455710282431174	0.000455710282431174	0.000455710282431174	0.000455710282431174	0.000455710282431174	0.000455710282431174	0.000455710282431174	0.00387724189415791	0.000455710282431174	0.000455710282431174	0.000455710282431174	0.0023169575011698198	0.000455710282431174	0.000455710282431174	0.000455710282431174
217	ALDEAGORDILLO_MP573	Variscite				Variscite	Phosphates,Arsenates,Vanadates	0.470472919327475	40.920437941446295	6.995698623476829	44.330384491664496	0.710992293868252	3.51600537425749	0.915603980552139	0.10435910606370699	0.00470472919327475	0.262132842218308	0.00470472919327475	0.39169883601981603	0.00470472919327475	1.32384483021075	0.00470472919327475	0.00470472919327475	0.000470472919327475	0.000470472919327475	0.000470472919327475	0.000470472919327475	0.0106123599698811	0.000470472919327475	0.000470472919327475	0.000470472919327475	0.000470472919327475	0.000470472919327475	0.00768443227437886	0.000470472919327475	0.000470472919327475	0.000470472919327475	0.000470472919327475	0.000470472919327475	0.000470472919327475	0.000470472919327475	0.000470472919327475	0.000470472919327475	0.000470472919327475	0.000470472919327475	0.00431602678134075	0.000470472919327475	0.000470472919327475	0.000470472919327475
218	ALDEAGORDILLO_MP574	Variscite				Variscite	Phosphates,Arsenates,Vanadates	0.4727056419271071	43.1309297649086	7.62741733139068	41.6775776990888	0.8273085954001871	4.16194315820279	0.8055751425035341	0.186355335656677	0.00472705641927107	0.110110679747786	0.00472705641927107	0.368466029450451	0.00472705641927107	0.591083086682244	0.00472705641927107	0.00472705641927107	0.00047270564192710703	0.00047270564192710703	0.00047270564192710703	0.00047270564192710703	0.00047270564192710703	0.00047270564192710703	0.00047270564192710703	0.00047270564192710703	0.00221193007521244	0.00047270564192710703	0.0019172705375014199	0.00047270564192710703	0.00047270564192710703	0.00047270564192710703	0.00047270564192710703	0.00047270564192710703	0.00047270564192710703	0.00047270564192710703	0.00047270564192710703	0.00047270564192710703	0.00047270564192710703	0.00047270564192710703	0.00047270564192710703	0.00047270564192710703	0.00047270564192710703	0.00047270564192710703
219	ALDEAGORDILLO_MP575	Variscite				Variscite	Phosphates,Arsenates,Vanadates	0.4652374265565121	41.38461231004421	4.884288952116349	46.5961402922497	0.5218321228625129	2.8176720869304104	0.9625314705139972	0.229147831733758	0.00465237426556512	0.19846968162374892	0.00465237426556512	0.556896250266892	0.00465237426556512	1.31102898768374	0.00465237426556512	0.00465237426556512	0.000465237426556512	0.000465237426556512	0.000465237426556512	0.000465237426556512	0.0319174657977693	0.000465237426556512	0.000465237426556512	0.000465237426556512	0.000465237426556512	0.000465237426556512	0.0015809830991024196	0.000465237426556512	0.000465237426556512	0.000465237426556512	0.000465237426556512	0.000465237426556512	0.000465237426556512	0.000465237426556512	0.000465237426556512	0.000465237426556512	0.000465237426556512	0.000465237426556512	0.0031367209748491	0.000465237426556512	0.000465237426556512	0.000465237426556512
220	ALDEAGORDILLO_MP576	Variscite				Variscite	Phosphates,Arsenates,Vanadates	0.480331730103389	40.6386064826409	8.98648760069519	38.2899166434938	0.746716576055923	6.97083963854133	1.3506488927200002	0.339293160318053	0.00480331730103389	0.251068583516552	0.00480331730103389	0.23935293343678002	0.0308633551870283	1.60841675224879	0.00480331730103389	0.00480331730103389	0.00048033173010338895	0.00048033173010338895	0.00048033173010338895	0.00048033173010338895	0.0281446877439721	0.00048033173010338895	0.00048033173010338895	0.00048033173010338895	0.00048033173010338895	0.00048033173010338895	0.00048033173010338895	0.00048033173010338895	0.00275333456547018	0.00048033173010338895	0.00048033173010338895	0.00048033173010338895	0.00048033173010338895	0.00048033173010338895	0.00048033173010338895	0.00048033173010338895	0.00048033173010338895	0.00048033173010338895	0.00485773454594751	0.00048033173010338895	0.00048033173010338895	0.00048033173010338895
221	ALDEAGORDILLO_MP577	Variscite				Variscite	Phosphates,Arsenates,Vanadates	0.474320542715296	41.415767023035	8.6728797685806	43.3419698861151	0.5697468527749859	2.56119713079159	1.07036936630443	0.591273374770602	0.00474320542715296	0.147646104549228	0.11815648555331801	0.4145150677164221	0.0164904480794025	0.564479241988694	0.00474320542715296	0.00474320542715296	0.000474320542715296	0.00188625483490329	0.000474320542715296	0.000474320542715296	0.00354528047730394	0.000474320542715296	0.000474320542715296	0.000474320542715296	0.00438483952978076	0.000474320542715296	0.00410761673183684	0.000474320542715296	0.000474320542715296	0.000474320542715296	0.000474320542715296	0.000474320542715296	0.000474320542715296	0.000474320542715296	0.000474320542715296	0.000474320542715296	0.000474320542715296	0.000474320542715296	0.0016514061448501599	0.000474320542715296	0.000474320542715296	0.000474320542715296
222	ALDEAGORDILLO_MP578	Variscite				Variscite	Phosphates,Arsenates,Vanadates	0.4736614277397039	41.6443576669554	7.03518347756241	45.164367983308495	0.22781844091535397	1.91936429040362	0.916478771510272	0.25835218350192	0.0047366142773970395	0.313683064728281	0.0701073213685636	0.367206941922215	0.0047366142773970395	1.56530068026435	0.0047366142773970395	0.0047366142773970395	0.000473661427739704	0.000473661427739704	0.000473661427739704	0.000473661427739704	0.00676460489150695	0.000473661427739704	0.000473661427739704	0.000473661427739704	0.000473661427739704	0.000473661427739704	0.0034788340413224803	0.000473661427739704	0.000473661427739704	0.000473661427739704	0.000473661427739704	0.000473661427739704	0.000473661427739704	0.000473661427739704	0.000473661427739704	0.000473661427739704	0.000473661427739704	0.000473661427739704	0.00246057884540106	0.000473661427739704	0.000473661427739704	0.000473661427739704
223	ALDEAGORDILLO_MP579	Variscite				Variscite	Phosphates,Arsenates,Vanadates	0.46050802923454603	40.68094000602571	4.67919445621016	46.78511207189821	0.5275876454705201	4.03935040029568	0.7925619030945981	0.630472467790297	0.004605080292345461	0.20732337581223892	0.004605080292345461	0.417766053907868	0.004605080292345461	0.730859103430169	0.004605080292345461	0.004605080292345461	0.000460508029234546	0.000460508029234546	0.000460508029234546	0.000460508029234546	0.00393375962614598	0.000460508029234546	0.000460508029234546	0.000460508029234546	0.0021548538231701	0.000460508029234546	0.0046947345784895105	0.000460508029234546	0.000460508029234546	0.000460508029234546	0.000460508029234546	0.000460508029234546	0.000460508029234546	0.000460508029234546	0.000460508029234546	0.000460508029234546	0.000460508029234546	0.000460508029234546	0.0030030366095427697	0.000460508029234546	0.000460508029234546	0.000460508029234546
224	ALDEAGORDILLO_MP580	Variscite				Variscite	Phosphates,Arsenates,Vanadates	0.4713706673836071	41.2872977081405	7.23394948723548	45.1926284942978	0.29611370059594	2.37400617643637	0.8546592309280251	0.404942663756115	0.00471370667383607	0.343087180137566	0.00471370667383607	0.314845435768765	0.00471370667383607	1.1753669161638	0.00471370667383607	0.00471370667383607	0.000471370667383607	0.000471370667383607	0.000471370667383607	0.000471370667383607	0.00692063391423037	0.000471370667383607	0.000471370667383607	0.000471370667383607	0.0026898577230290307	0.000471370667383607	0.0036170247650675795	0.000471370667383607	0.000471370667383607	0.000471370667383607	0.000471370667383607	0.000471370667383607	0.000471370667383607	0.000471370667383607	0.000471370667383607	0.000471370667383607	0.000471370667383607	0.000471370667383607	0.0031520226998295897	0.000471370667383607	0.000471370667383607	0.000471370667383607
225	ALDEAGORDILLO_MP581	Variscite				Variscite	Phosphates,Arsenates,Vanadates	0.481231693488896	38.826883098900105	10.1340523582032	43.7718243370915	0.17412001386373002	2.13072289449978	0.914140822431335	0.7486600151961851	0.00481231693488896	0.27797974230614003	0.00481231693488896	0.3976945509119521	0.00481231693488896	2.07865895072776	0.00481231693488896	0.00481231693488896	0.000481231693488896	0.000481231693488896	0.000481231693488896	0.000481231693488896	0.0144519808647662	0.000481231693488896	0.000481231693488896	0.000481231693488896	0.000481231693488896	0.000481231693488896	0.00453673656494399	0.000481231693488896	0.000481231693488896	0.000481231693488896	0.000481231693488896	0.000481231693488896	0.000481231693488896	0.000481231693488896	0.0035673817729780896	0.0035965903504837	0.000481231693488896	0.000481231693488896	0.00220736283832984	0.000481231693488896	0.000481231693488896	0.000481231693488896
226	ALDEAGORDILLO_MP582	Variscite				Variscite	Phosphates,Arsenates,Vanadates	0.460118840539373	41.630676859831	3.98813350017801	48.9041529973419	0.179684587758982	2.10382687906987	0.654437790229539	0.393324803555041	0.00460118840539373	0.390265212482473	0.00460118840539373	0.43334140359283596	0.00460118840539373	0.799286036721722	0.00398182018012116	0.00460118840539373	0.00046011884053937305	0.00046011884053937305	0.00046011884053937305	0.00046011884053937305	0.0058342395893383	0.00046011884053937305	0.00046011884053937305	0.00046011884053937305	0.00078769488793547	0.00046011884053937305	0.0139714240582967	0.00046011884053937305	0.00046011884053937305	0.00046011884053937305	0.00046011884053937305	0.00046011884053937305	0.00046011884053937305	0.00046011884053937305	0.00321707217292292	0.00317427583814942	0.00046011884053937305	0.00046011884053937305	0.00279707501847643	0.00046011884053937305	0.00046011884053937305	0.00046011884053937305
227	ALDEAGORDILLO_MP584	Variscite				Variscite	Phosphates,Arsenates,Vanadates	0.502072985878694	36.627212388768896	15.5639944086063	38.6092407933945	0.423614294074194	2.1261268445729096	1.0247435744314202	0.967365536442755	0.00502072985878694	0.203799655621263	0.00502072985878694	0.26853315134407396	0.00502072985878694	3.57632040563498	0.00502072985878694	0.00502072985878694	0.00244929068111911	0.000502072985878694	0.000502072985878694	0.000502072985878694	0.0354497490096139	0.000502072985878694	0.000502072985878694	0.000502072985878694	0.00389648060257375	0.000502072985878694	0.0019263082638071398	0.000502072985878694	0.000502072985878694	0.000502072985878694	0.000502072985878694	0.000502072985878694	0.000502072985878694	0.000502072985878694	0.004567760296091221	0.000502072985878694	0.000502072985878694	0.0164883795697437	0.00604873782379415	0.000502072985878694	0.000502072985878694	0.000502072985878694
228	ALDEAGORDILLO_MP585	Variscite				Variscite	Phosphates,Arsenates,Vanadates	0.4863386892838599	37.7061186818466	6.659991450901639	45.21423623195889	0.27457050143599104	1.84877296947512	0.74658673412495	0.6984793391680971	0.0048633868928386	0.205033002898621	0.0684513447089882	0.39059742411904796	0.0048633868928386	5.61094375716175	0.0048633868928386	0.0048633868928386	0.00048633868928386	0.00048633868928386	0.00048633868928386	0.00048633868928386	0.0382984739699257	0.00048633868928386	0.00048633868928386	0.00048633868928386	0.00111010885479082	0.00048633868928386	0.00831676264231805	0.00048633868928386	0.00048633868928386	0.00048633868928386	0.00048633868928386	0.00048633868928386	0.00048633868928386	0.00048633868928386	0.00483429916060109	0.00048633868928386	0.00048633868928386	0.00048633868928386	0.00583230149624745	0.00048633868928386	0.00048633868928386	0.0008485893676122991
229	ALDEAGORDILLO_MP661	Variscite				Variscite	Phosphates,Arsenates,Vanadates	0.524146546168448	29.6538501837173	26.538966408490506	27.646217371724	1.69440262148777	6.5248482602013	2.0637147505542703	2.28841665373908	0.0052414654616844795	0.480926657357224	0.0052414654616844795	0.40493435571171904	0.0052414654616844795	2.0453400544548	0.0052414654616844795	0.0052414654616844795	0.000524146546168448	0.000524146546168448	0.000524146546168448	0.000524146546168448	0.0100740907408046	0.000524146546168448	0.000524146546168448	0.000524146546168448	0.0275772149947106	0.000524146546168448	0.0228104642231073	0.000524146546168448	0.0036053853097569102	0.000524146546168448	0.000524146546168448	0.000524146546168448	0.000524146546168448	0.000524146546168448	0.000524146546168448	0.000524146546168448	0.000524146546168448	0.0255336808699258	0.00637260238502672	0.000524146546168448	0.000524146546168448	0.000524146546168448
230	CUBILLEJO_01	Variscite				Variscite	Phosphates,Arsenates,Vanadates	0.471426014425252	37.80633263115921	2.6106778715883703	49.5431086742406	0.450398590824875	2.05166729211644	0.00471426014425252	1.05523298952267	0.00471426014425252	0.283346072137684	0.10151826348092	0.148419952614458	0.00471426014425252	5.26609322801971	0.00471426014425252	0.00471426014425252	0.00047142601442525195	0.00302843264084745	0.00047142601442525195	0.00047142601442525195	0.0907967938410132	0.00519356007331767	0.00047142601442525195	0.00047142601442525195	0.00828573456077252	0.00047142601442525195	0.00992214710708239	0.00047142601442525195	0.00496237909921318	0.00047142601442525195	0.00047142601442525195	0.00047142601442525195	0.00047142601442525195	0.00047142601442525195	0.00925299143804935	0.009640692969110371	0.00047142601442525195	0.0338473785934099	0.0035692381307687	0.00047142601442525195	0.00047142601442525195	0.00122210243532146
231	CUBILLEJO_02	Muscovite				Muscovite	Silicates	0.603475177186081	42.9158033035514	43.444411144514	0.264582969787143	0.27538496076832103	1.69756120363881	8.991622703712501	0.45082206709295003	0.0060347517718608	0.17700694607334	0.0060347517718608	0.11513335175178699	0.0060347517718608	0.9469519164977388	0.0060347517718608	0.0060347517718608	0.00060347517718608	0.00060347517718608	0.00060347517718608	0.00060347517718608	0.00060347517718608	0.00060347517718608	0.00060347517718608	0.0108030727417829	0.0201801217662088	0.00060347517718608	0.00105844984159621	0.00060347517718608	0.00060347517718608	0.00060347517718608	0.00060347517718608	0.00060347517718608	0.00060347517718608	0.00060347517718608	0.00264347647322687	0.00060347517718608	0.00060347517718608	0.037571635949472	0.0009338107190500279	0.00060347517718608	0.00060347517718608	0.00060347517718608
232	FUENTEPECINAII_01	Variscite				Variscite	Phosphates,Arsenates,Vanadates	0.470649065482945	40.7946441671087	4.1747585968706105	46.6411187767338	0.507936920327819	2.35789207418254	0.7935236174902991	0.713407124309818	0.00470649065482945	0.17472233258052405	0.277352380075341	0.170261345521467	0.00470649065482945	2.82743405817662	0.00470649065482945	0.00470649065482945	0.0164422768604182	0.00446317559803343	0.0004706490654829449	0.0004706490654829449	0.0255671457851577	0.0004706490654829449	0.0004706490654829449	0.0004706490654829449	0.0004706490654829449	0.0004706490654829449	0.00201211452620306	0.0004706490654829449	0.006082385004677971	0.0004706490654829449	0.0004706490654829449	0.0004706490654829449	0.0004706490654829449	0.0004706490654829449	0.0046783413130307	0.00467711374206934	0.0004706490654829449	0.0004706490654829449	0.0036673953154515203	0.0004706490654829449	0.0004706490654829449	0.0004706490654829449
233	FUENTEPECINAII_02	Talc				Talc	Silicates	43.6586968244937	2.0345253150938003	52.0963232430187	0.13252792550831302	0.11750051371359699	1.6605173658262602	0.00563089158394306	0.0795220479193516	0.00563089158394306	0.00563089158394306	0.00563089158394306	0.00563089158394306	0.00563089158394306	0.159010046161307	0.00563089158394306	0.00563089158394306	0.0005630891583943057	0.0005630891583943057	0.0005630891583943057	0.0005630891583943057	0.0005630891583943057	0.0005630891583943057	0.0005630891583943057	0.0005630891583943057	0.0005630891583943057	0.0005630891583943057	0.0005630891583943057	0.0005630891583943057	0.0005630891583943057	0.0005630891583943057	0.0005630891583943057	0.0005630891583943057	0.0005630891583943057	0.0005630891583943057	0.0005630891583943057	0.0005630891583943057	0.0005630891583943057	0.0005630891583943057	0.0005630891583943057	0.0005630891583943057	0.0005630891583943057	0.0005630891583943057
234	FPecinaIII-01	Talc				Talc	Silicates	39.5068076350624	3.15863693183299	55.8018666171553	0.0573528544378989	0.160645237945207	0.9200724490502992	0.00573528544378989	0.129222085826196	0.00573528544378989	0.0155762238638871	0.00573528544378989	0.00573528544378989	0.00573528544378989	0.19245993234241696	0.00155709987783819	0.00573528544378989	0.0010830488988367302	0.000573528544378989	0.000573528544378989	0.000573528544378989	0.000573528544378989	0.000573528544378989	0.000573528544378989	0.000573528544378989	0.000573528544378989	0.000573528544378989	0.000573528544378989	0.000573528544378989	0.000573528544378989	0.000573528544378989	0.000573528544378989	0.000573528544378989	0.00142859169492142	0.000573528544378989	0.0026572378014358	0.00188412793817013	0.000573528544378989	0.000573528544378989	0.000573528544378989	0.000573528544378989	0.000573528544378989	0.000573528544378989
235	FPecinaIII-02	Clinochlore				Clinochlore	Silicates	44.42030031351111	21.515502068214307	30.051257428775802	0.099216712888155	0.16456971636223094	0.6394506838310611	0.00550741660393856	0.305891246079326	0.00550741660393856	0.0323309182883142	0.00550741660393856	0.0487232025119574	0.0110272639417751	2.6402463482969503	0.0041118953824393215	0.030965319191381	0.0012133546164218	0.00134779237783752	0.0005507416603938559	0.0005507416603938559	0.0005507416603938559	0.0005507416603938559	0.0005507416603938559	0.0005507416603938559	0.0005507416603938559	0.0005507416603938559	0.0005507416603938559	0.0005507416603938559	0.0005507416603938559	0.0005507416603938559	0.0005507416603938559	0.0005507416603938559	0.0014208262744793	0.0005507416603938559	0.00213411813479213	0.0005507416603938559	0.0005507416603938559	0.0005507416603938559	0.0005507416603938559	0.0005507416603938559	0.0005507416603938559	0.0005507416603938559
236	FPecinaIV-01	Kaolinite				Kaolinite	Silicates	0.609299913298113	51.3571494631841	46.8550223160881	0.12609325383356698	0.20772451816432894	0.4968931027771071	0.0060929991329811296	0.10687605146179302	0.0060929991329811296	0.0264763578177048	0.0060929991329811296	0.0060929991329811296	0.00554534123282712	0.091757762930202	0.0016542172658391401	0.0060929991329811296	0.000609299913298113	0.000609299913298113	0.000609299913298113	0.000609299913298113	0.000609299913298113	0.000609299913298113	0.000609299913298113	0.000609299913298113	0.0401934889164927	0.000609299913298113	0.00133583248552599	0.000609299913298113	0.000609299913298113	0.000609299913298113	0.000609299913298113	0.000609299913298113	0.000609299913298113	0.000609299913298113	0.00246368425897645	0.00220180651980264	0.000609299913298113	0.0242246961815168	0.000609299913298113	0.000609299913298113	0.000609299913298113	0.000609299913298113
237	CABANA_01	Talc				Talc	Silicates	32.6982099624402	9.54164134754121	51.930167391121905	0.512068954429779	0.291982590963172	1.78785492943243	1.01424526089173	0.38677104668884	0.00580344815020416	0.0379484670235006	0.00580344815020416	0.0805848443043196	0.0128876310445394	1.5369862680906001	0.00758260240554054	0.128541437569479	0.00146122762098742	0.00221912211310958	0.0005803448150204161	0.0005803448150204161	0.0005803448150204161	0.0005803448150204161	0.0005803448150204161	0.0005803448150204161	0.0005803448150204161	0.0005803448150204161	0.0005803448150204161	0.0005803448150204161	0.0005803448150204161	0.0005803448150204161	0.0005803448150204161	0.0005803448150204161	0.0005803448150204161	0.0005803448150204161	0.00215105482780712	0.0005803448150204161	0.0005803448150204161	0.0005803448150204161	0.0005803448150204161	0.0005803448150204161	0.0005803448150204161	0.0005803448150204161
238	Velilla_01	Muscovite				Muscovite	Silicates	0.602938962761504	42.664937076974	42.8566481464094	0.517989468556971	0.185244815446064	1.20366686585703	10.0376738160894	0.602818609657505	0.00602938962761504	0.129488218129155	0.00602938962761504	0.0808232281415433	0.00602938962761504	1.0046283549997	0.00602938962761504	0.00602938962761504	0.000602938962761504	0.000602938962761504	0.000602938962761504	0.000602938962761504	0.000602938962761504	0.000602938962761504	0.000602938962761504	0.0116400206926157	0.015001220484136999	0.000602938962761504	0.0007270376863957459	0.000602938962761504	0.000602938962761504	0.000602938962761504	0.000602938962761504	0.000602938962761504	0.000602938962761504	0.000602938962761504	0.0020824275522889108	0.00222833880784065	0.000602938962761504	0.037318729945917	0.000733056489679641	0.000602938962761504	0.000602938962761504	0.000602938962761504
239	Velilla_02	Talc				Talc	Silicates	42.8944788265271	2.00951592777626	53.7758113462975	0.0567044120092648	0.102053792044123	0.945979950981078	0.0056704412009264795	0.0739967250881918	0.0056704412009264795	0.0056704412009264795	0.0056704412009264795	0.0056704412009264795	0.0056704412009264795	0.077981893496491	0.0056704412009264795	0.0056704412009264795	0.000567044120092648	0.00147441878886128	0.000567044120092648	0.000567044120092648	0.000567044120092648	0.000567044120092648	0.000567044120092648	0.000567044120092648	0.000567044120092648	0.000567044120092648	0.000567044120092648	0.000567044120092648	0.000567044120092648	0.000567044120092648	0.000567044120092648	0.000567044120092648	0.000567044120092648	0.000567044120092648	0.00186291977791368	0.000567044120092648	0.000567044120092648	0.000567044120092648	0.000567044120092648	3.31104834859602e-05	0.000567044120092648	0.000567044120092648
240	Velilla_03	Variscite				Variscite	Phosphates,Arsenates,Vanadates	0.49807420481264003	38.401849770138604	14.865435640308002	36.63789725993461	0.491238501440289	2.10736671311277	1.3814304253384502	4.40434897414042	0.0049807420481264	0.155872554956303	0.0781204683061716	0.0049807420481264	0.0049807420481264	0.8954543855884871	0.0049807420481264	0.0049807420481264	0.00454604599489081	0.00304725729466283	0.0004980742048126401	0.0004980742048126401	0.0251290741596831	0.0004980742048126401	0.0004980742048126401	0.0004980742048126401	0.00414967095997748	0.0004980742048126401	0.00289374866866942	0.0004980742048126401	0.00363368362031108	0.0004980742048126401	0.0004980742048126401	0.0004980742048126401	0.0004980742048126401	0.0004980742048126401	0.0036502784785359	0.0004980742048126401	0.0004980742048126401	0.0004980742048126401	0.0004980742048126401	0.0004980742048126401	0.0004980742048126401	0.0004980742048126401
241	Velilla_04	Fluorite				Fluorite	Halides	4.55282093037213	4.3198571745839605	3.52384476894704	1.48237572432421	0.793589430805095	0.9349058712181341	0.0060534087917229	84.1979349708945	0.0060534087917229	0.0328804037405301	0.0060534087917229	0.0060534087917229	0.0060534087917229	0.0944134489675108	0.0060534087917229	0.0060534087917229	0.0006053408791722901	0.0006053408791722901	0.0006053408791722901	0.0006053408791722901	0.0006053408791722901	0.0006053408791722901	0.0006053408791722901	0.0006053408791722901	0.004283398140685	0.0006053408791722901	0.0006053408791722901	0.0006053408791722901	0.0006053408791722901	0.0006053408791722901	0.0006053408791722901	0.0006053408791722901	0.0006053408791722901	0.0006053408791722901	0.0006053408791722901	0.0006053408791722901	0.0006053408791722901	0.0006053408791722901	0.0006053408791722901	0.0006053408791722901	0.0006053408791722901	0.00437581272645605
242	Velilla_05	Muscovite				Muscovite	Silicates	0.602915047571592	43.2180732269352	43.0296938046279	0.0602915047571592	0.150634732721411	1.2956295719042	10.357870180146401	0.0589706818324427	0.00602915047571592	0.0777150404979781	0.00602915047571592	0.0521793544517302	0.00602915047571592	1.00124167806947	0.00602915047571592	0.00602915047571592	0.0006029150475715919	0.0006029150475715919	0.0006029150475715919	0.0006029150475715919	0.0006029150475715919	0.0006029150475715919	0.0006029150475715919	0.0102992461442238	0.0156887275560743	0.0006029150475715919	0.000793100562446187	0.0006029150475715919	0.0006029150475715919	0.0006029150475715919	0.0006029150475715919	0.0006029150475715919	0.0006029150475715919	0.0006029150475715919	0.0006029150475715919	0.0006029150475715919	0.0006029150475715919	0.0227854736539471	0.0006029150475715919	0.0006029150475715919	0.0006029150475715919	0.0006029150475715919
243	Velilla_06	Chrysotile				Chrysotile	Silicates	19.5718454640063	9.55557594743116	32.5343396215971	13.6807714443101	0.29380688471529903	1.04379417588615	0.00577172103184589	15.131794100981699	0.00577172103184589	0.21993480189038198	0.00577172103184589	0.5541278442759949	0.0326732906349716	7.059286626164732	0.0121441876020038	0.201591810186633	0.0025431685533579607	0.0174793631738373	0.000577172103184589	0.000577172103184589	0.000577172103184589	0.000577172103184589	0.000577172103184589	0.000577172103184589	0.0289178901276004	0.000577172103184589	0.000577172103184589	0.000577172103184589	0.000577172103184589	0.000577172103184589	0.000577172103184589	0.000577172103184589	0.000577172103184589	0.000577172103184589	0.008751661913337209	0.00616231713321259	0.000577172103184589	0.0138692779473468	0.000577172103184589	0.000577172103184589	0.000577172103184589	0.000577172103184589
244	NAVAALTA_01	Talc				Talc	Silicates	39.6971693366108	3.09690522711011	53.5854878772474	0.0615700354848443	0.15999873723619298	1.50337298839023	0.0057441875876734	0.115090140049447	0.0057441875876734	0.0057441875876734	0.0057441875876734	0.0057441875876734	0.0042868632111582	1.7169304183623302	0.00389879190787735	0.0057441875876734	0.00057441875876734	0.00149359420297412	0.00057441875876734	0.00057441875876734	0.00057441875876734	0.00057441875876734	0.00057441875876734	0.00057441875876734	0.00057441875876734	0.00057441875876734	0.00057441875876734	0.00057441875876734	0.00057441875876734	0.00057441875876734	0.00057441875876734	0.00057441875876734	0.00057441875876734	0.00057441875876734	0.00222586664167279	0.0021701102910067	0.00057441875876734	0.00057441875876734	0.00057441875876734	0.00057441875876734	0.00057441875876734	0.00057441875876734
245	PRADOCRUC_01	Variscite				Variscite	Phosphates,Arsenates,Vanadates	0.45619410744864897	43.88573111482321	2.27228035218058	48.3532762522135	0.35502317469880795	2.6331858467177	0.8225915539191191	0.10437896016028997	0.00456194107448649	0.255225483056695	0.00456194107448649	0.37437115479717403	0.00456194107448649	0.43818160844382703	0.00456194107448649	0.00456194107448649	0.0004561941074486488	0.0004561941074486488	0.0004561941074486488	0.0004561941074486488	0.01047294339195	0.0004561941074486488	0.0004561941074486488	0.0004561941074486488	0.0013536917134974696	0.0004561941074486488	0.00125020309197319	0.0004561941074486488	0.0004561941074486488	0.0004561941074486488	0.0004561941074486488	0.0004561941074486488	0.0004561941074486488	0.0004561941074486488	0.0004561941074486488	0.0004561941074486488	0.0004561941074486488	0.0004561941074486488	0.0022689952843536	0.0004561941074486488	0.0004561941074486488	0.0004561941074486488
246	PRADOCRUC_02	Variscite				Variscite	Phosphates,Arsenates,Vanadates	0.46841219022628	42.1810541592249	7.96375776076718	45.9135892767611	0.21681961643661896	2.09801093269757	0.0046841219022628	0.0475681823998443	0.0046841219022628	0.23338898900906196	0.0046841219022628	0.272330573708371	0.0046841219022628	0.546963182463169	0.0046841219022628	0.0046841219022628	0.00046841219022627996	0.00046841219022627996	0.00046841219022627996	0.00046841219022627996	0.0121288760182454	0.00046841219022627996	0.00046841219022627996	0.00046841219022627996	0.00046841219022627996	0.00046841219022627996	0.0033889332363122	0.00046841219022627996	0.00046841219022627996	0.00046841219022627996	0.00046841219022627996	0.00046841219022627996	0.00046841219022627996	0.00046841219022627996	0.00046841219022627996	0.00046841219022627996	0.00046841219022627996	0.00046841219022627996	0.00230387869191152	0.00046841219022627996	0.00046841219022627996	0.00046841219022627996
247	PRADOCRUC_03	Variscite				Variscite	Phosphates,Arsenates,Vanadates	0.455768258102329	42.6376931695908	2.9549881473332	48.344337077227294	0.5285547048111221	3.1914063387515097	0.65652637721426	0.144424793599969	0.00455768258102329	0.11121175871968599	0.0747058410575644	0.2823350948818369	0.00455768258102329	0.5720260938381629	0.00455768258102329	0.00455768258102329	0.000455768258102329	0.000455768258102329	0.000455768258102329	0.000455768258102329	0.00857736371058278	0.000455768258102329	0.000455768258102329	0.000455768258102329	0.00124839513746358	0.000455768258102329	0.00124903604890799	0.000455768258102329	0.000455768258102329	0.000455768258102329	0.000455768258102329	0.000455768258102329	0.000455768258102329	0.000455768258102329	0.000455768258102329	0.000455768258102329	0.000455768258102329	0.000455768258102329	0.0048863797773888796	0.000455768258102329	0.000455768258102329	0.000455768258102329
248	PRADOCRUC_04	Variscite				Variscite	Phosphates,Arsenates,Vanadates	0.476229434335188	40.719893471957896	8.941277576106257	42.5989642909035	1.4228951189946202	2.55780209583695	1.15592033654942	0.17063363134520906	0.004762294343351879	0.15968166839533998	0.0451530793419763	0.31543468186983303	0.004762294343351879	1.37927027861712	0.004762294343351879	0.004762294343351879	0.000476229434335188	0.000476229434335188	0.000476229434335188	0.000476229434335188	0.0127762361257538	0.000476229434335188	0.000476229434335188	0.000476229434335188	0.005109058072073461	0.000476229434335188	0.00595130179713797	0.000476229434335188	0.000476229434335188	0.000476229434335188	0.000476229434335188	0.000476229434335188	0.000476229434335188	0.000476229434335188	0.000476229434335188	0.000476229434335188	0.000476229434335188	0.000476229434335188	0.00205282651993062	0.000476229434335188	0.000476229434335188	0.000476229434335188
249	PRADOCRUC_05	Variscite				Variscite	Phosphates,Arsenates,Vanadates	0.482727115021452	40.7695269802845	12.216081269688301	40.758445391613996	0.5387391196340471	2.83072814303694	1.00624737516621	0.12345807996830901	0.004827271150214521	0.131404397784058	0.0686063427575539	0.47970055452647203	0.004827271150214521	0.552009196262332	0.004827271150214521	0.004827271150214521	0.00048272711502145196	0.00147668129403931	0.00048272711502145196	0.00048272711502145196	0.0045101436229013706	0.00048272711502145196	0.00048272711502145196	0.00048272711502145196	0.00048272711502145196	0.00048272711502145196	0.00322791743579634	0.00048272711502145196	0.00048272711502145196	0.00048272711502145196	0.00048272711502145196	0.00048272711502145196	0.00048272711502145196	0.00048272711502145196	0.00048272711502145196	0.00048272711502145196	0.00048272711502145196	0.00048272711502145196	0.00173402942671425	0.00048272711502145196	0.00048272711502145196	0.00048272711502145196
250	PRADOCRUC_06	Variscite				Variscite	Phosphates,Arsenates,Vanadates	0.458984632761325	41.476002938674604	4.6972178439829095	48.9950610261207	0.267001353742942	2.46686437461256	0.00458984632761325	0.10936931091548101	0.00458984632761325	0.117078621305195	0.0813598059329191	0.51657398086762	0.00458984632761325	0.7482489205227159	0.00458984632761325	0.00458984632761325	0.000458984632761325	0.000458984632761325	0.000458984632761325	0.000458984632761325	0.0110883610327807	0.000458984632761325	0.000458984632761325	0.000458984632761325	0.0025144102228422303	0.000458984632761325	0.0031697833754235198	0.000458984632761325	0.0030614920788665802	0.000458984632761325	0.000458984632761325	0.000458984632761325	0.000458984632761325	0.000458984632761325	0.00479438079878732	0.00531511442340234	0.000458984632761325	0.000458984632761325	0.00324675507009945	0.000458984632761325	0.000458984632761325	0.000458984632761325
251	PRADOCRUC_07	Variscite				Variscite	Phosphates,Arsenates,Vanadates	0.463696925545096	39.884431684561	6.797696214542531	49.257206695374094	0.13783629758093502	1.4780748261381105	0.00463696925545096	0.0593533915875628	0.00463696925545096	0.14288611468841106	0.00463696925545096	0.198602402721157	0.00463696925545096	1.52738919247955	0.00463696925545096	0.00463696925545096	0.000463696925545096	0.000463696925545096	0.000463696925545096	0.000463696925545096	0.005879609183789021	0.000463696925545096	0.000463696925545096	0.000463696925545096	0.000463696925545096	0.000463696925545096	0.0010674422779583198	0.000463696925545096	0.000463696925545096	0.000463696925545096	0.000463696925545096	0.000463696925545096	0.000463696925545096	0.000463696925545096	0.0036717640469412	0.000463696925545096	0.000463696925545096	0.000463696925545096	0.00279320060151508	0.000463696925545096	0.000463696925545096	0.000463696925545096
252	PRADOCRUC_08	Variscite				Variscite	Phosphates,Arsenates,Vanadates	0.46664636228379297	41.7314878932733	6.34280157871516	46.9102078595934	0.181505930682436	2.00295939309173	0.6994085843222231	0.0628746533343101	0.00466646362283793	0.209014519551351	0.0466261627738311	0.321651773679728	0.00466646362283793	0.9715636591053199	0.00466646362283793	0.00466646362283793	0.00046664636228379295	0.00046664636228379295	0.00046664636228379295	0.00046664636228379295	0.0114603094765513	0.00046664636228379295	0.00046664636228379295	0.00046664636228379295	0.00046664636228379295	0.00046664636228379295	0.00260884903933981	0.00046664636228379295	0.00046664636228379295	0.00046664636228379295	0.00046664636228379295	0.00046664636228379295	0.00046664636228379295	0.00046664636228379295	0.0038523581420109297	0.00046664636228379295	0.00046664636228379295	0.00046664636228379295	0.00484827389385759	0.00046664636228379295	0.00046664636228379295	0.00046664636228379295
253	PRADOCRUC_09	Variscite				Variscite	Phosphates,Arsenates,Vanadates	0.467630593902796	44.788861741793006	5.781569204944558	44.336585926986	0.49942830739961797	2.97608288548406	0.00467630593902797	0.00467630593902797	0.00467630593902797	0.11254318093384197	0.07013265551838099	0.431602280971521	0.00467630593902797	0.492207472640458	0.00467630593902797	0.00467630593902797	0.000467630593902796	0.000467630593902796	0.000467630593902796	0.000467630593902796	0.000467630593902796	0.000467630593902796	0.000467630593902796	0.000467630593902796	0.000467630593902796	0.000467630593902796	0.00220425716234985	0.000467630593902796	0.000467630593902796	0.000467630593902796	0.000467630593902796	0.000467630593902796	0.000467630593902796	0.000467630593902796	0.000467630593902796	0.000467630593902796	0.000467630593902796	0.000467630593902796	0.000467630593902796	0.000467630593902796	0.000467630593902796	0.000467630593902796
254	PRADOCRUC_10	Variscite				Variscite	Phosphates,Arsenates,Vanadates	0.5055148246700271	36.3977418456545	22.669419474120197	35.970152648285605	0.402078229229123	1.8687649583358796	0.8393785466667901	0.167252022933394	0.00505514824670027	0.13211587224229698	0.00505514824670027	0.224874180602695	0.0124220942390429	0.7499669303234259	0.00505514824670027	0.00505514824670027	0.0005055148246700268	0.0013144313275299	0.0005055148246700268	0.0005055148246700268	0.0201067000015574	0.0005055148246700268	0.0005055148246700268	0.0005055148246700268	0.0027693119817577398	0.0005055148246700268	0.0032694657826374198	0.0005055148246700268	0.0005055148246700268	0.0005055148246700268	0.0005055148246700268	0.0005055148246700268	0.0005055148246700268	0.0005055148246700268	0.0005055148246700268	0.0005055148246700268	0.0005055148246700268	0.0005055148246700268	0.0005055148246700268	0.0005055148246700268	0.0005055148246700268	0.0005055148246700268
255	PRADOCRUC_11	Variscite				Variscite	Phosphates,Arsenates,Vanadates	0.470645114015473	40.6490020644006	8.558585459497321	46.7455716151721	0.186731311611878	1.51190594031261	0.0047064511401547285	0.0555454710637554	0.0047064511401547285	0.10009332652302197	0.04693331983822	0.164919493371835	0.0047064511401547285	1.45318895173584	0.0047064511401547285	0.0047064511401547285	0.00047064511401547307	0.00047064511401547307	0.00047064511401547307	0.00047064511401547307	0.0110559702179231	0.00047064511401547307	0.00047064511401547307	0.00047064511401547307	0.000644572171671499	0.00047064511401547307	0.0012382139279544099	0.00047064511401547307	0.00047064511401547307	0.00047064511401547307	0.00047064511401547307	0.00047064511401547307	0.00047064511401547307	0.00047064511401547307	0.00424218913315269	0.00320824116814095	0.00047064511401547307	0.00047064511401547307	0.00221082258586987	0.00047064511401547307	0.00047064511401547307	0.00047064511401547307
256	PRADOCRUC_12	Variscite				Variscite	Phosphates,Arsenates,Vanadates	0.46224714834180103	42.8054016499261	5.38797317006131	48.288813855525504	0.19406882771929604	1.5073560041837002	0.00462247148341801	0.0679334224196119	0.00462247148341801	0.159628666139302	0.00462247148341801	0.13450648808391902	0.00462247148341801	0.932606074020426	0.00462247148341801	0.00462247148341801	0.00174581115415655	0.00046224714834180097	0.00046224714834180097	0.00046224714834180097	0.0106119043157937	0.00046224714834180097	0.00046224714834180097	0.00046224714834180097	0.00046224714834180097	0.00046224714834180097	0.00288828460224093	0.00046224714834180097	0.00046224714834180097	0.00046224714834180097	0.00046224714834180097	0.00046224714834180097	0.00046224714834180097	0.00046224714834180097	0.00319301374475846	0.00046224714834180097	0.00046224714834180097	0.00046224714834180097	0.00219691930132052	0.00046224714834180097	0.00046224714834180097	0.00046224714834180097
257	PRADOCRUC_13	Variscite				Variscite	Phosphates,Arsenates,Vanadates	0.45651168277802295	42.461575866664795	4.13469384896727	49.706478845258	0.313833982795622	1.82604673111209	0.00456511682778023	0.0615091343630252	0.00456511682778023	0.152402630012176	0.0575321935423601	0.259529297309762	0.00456511682778023	0.5127939450383271	0.00456511682778023	0.00456511682778023	0.0025862242438562397	0.000456511682778023	0.000456511682778023	0.000456511682778023	0.00658061206855483	0.000456511682778023	0.000456511682778023	0.000456511682778023	0.00166724193664651	0.000456511682778023	0.0073563116469755096	0.000456511682778023	0.000456511682778023	0.000456511682778023	0.000456511682778023	0.000456511682778023	0.00259912353863477	0.000456511682778023	0.000456511682778023	0.000456511682778023	0.000456511682778023	0.000456511682778023	0.0029769758810614397	0.000456511682778023	0.000456511682778023	0.000456511682778023
258	PRADOCRUC_14	Variscite				Variscite	Phosphates,Arsenates,Vanadates	0.4789856174562029	42.5880381572272	8.52759831170647	43.2551507766278	0.201992687086958	2.28183613754594	0.00478985617456203	0.11652551949194001	0.00478985617456203	0.0822541996676205	0.00478985617456203	0.35198939231866905	0.00478985617456203	2.0473429472073703	0.00478985617456203	0.00478985617456203	0.00399493874125496	0.0016850212911429599	0.0004789856174562031	0.0004789856174562031	0.0154074282329549	0.0004789856174562031	0.0004789856174562031	0.0004789856174562031	0.0004789856174562031	0.0004789856174562031	0.00131266338204914	0.0004789856174562031	0.0004789856174562031	0.0004789856174562031	0.0004789856174562031	0.0004789856174562031	0.0004789856174562031	0.0004789856174562031	0.0004789856174562031	0.0004789856174562031	0.0004789856174562031	0.0004789856174562031	0.00563823910020289	0.0004789856174562031	0.0004789856174562031	0.0004789856174562031
259	PRADOCRUC_15	Variscite				Variscite	Phosphates,Arsenates,Vanadates	0.451890604643326	43.704363180898	1.85728084365245	51.085201387705496	0.12897064979683198	1.69882823359143	0.004518906046433261	0.004518906046433261	0.004518906046433261	0.15369208522768	0.0426680108424168	0.2449956947629689	0.004518906046433261	0.571609854275307	0.004518906046433261	0.004518906046433261	0.00045189060464332595	0.00045189060464332595	0.00045189060464332595	0.00045189060464332595	0.00536801791373108	0.00045189060464332595	0.00045189060464332595	0.00045189060464332595	0.00045189060464332595	0.00045189060464332595	0.0137215751870343	0.00045189060464332595	0.00045189060464332595	0.00045189060464332595	0.00045189060464332595	0.00045189060464332595	0.00045189060464332595	0.00045189060464332595	0.00045189060464332595	0.00045189060464332595	0.00045189060464332595	0.00045189060464332595	0.00254726950393033	0.00045189060464332595	0.00045189060464332595	0.00045189060464332595
260	PRADOCRUC_16	Variscite				Variscite	Phosphates,Arsenates,Vanadates	0.454194292070842	42.0406626847931	3.15599131556436	51.0114416459432	0.16915408132644594	1.70121066575928	0.00454194292070843	0.0761561366015285	0.00454194292070843	0.167475071657935	0.00454194292070843	0.257250978950041	0.00454194292070843	0.909527221457289	0.00454194292070843	0.00454194292070843	0.000454194292070843	0.000454194292070843	0.000454194292070843	0.000454194292070843	0.004425426886785121	0.000454194292070843	0.000454194292070843	0.000454194292070843	0.000454194292070843	0.000454194292070843	0.00702023537468087	0.000454194292070843	0.000454194292070843	0.000454194292070843	0.000454194292070843	0.000454194292070843	0.000454194292070843	0.000454194292070843	0.00432347359144177	0.000454194292070843	0.000454194292070843	0.000454194292070843	0.0025602551970835	0.000454194292070843	0.000454194292070843	0.000454194292070843
261	PRADOCRUC_17	Variscite				Variscite	Phosphates,Arsenates,Vanadates	0.45806429200025	41.3217044198861	3.06023155093491	50.4553957795174	0.20602891736255802	1.60393570002796	0.595279724705425	0.0681187479495356	0.0045806429200025	0.148997451823676	0.0891095193302673	0.7709286520682719	0.0045806429200025	1.1745869212003899	0.0045806429200025	0.0045806429200025	0.00045806429200025	0.00045806429200025	0.00045806429200025	0.00045806429200025	0.007825769383629909	0.00045806429200025	0.00045806429200025	0.00045806429200025	0.00045806429200025	0.00045806429200025	0.00256086982504744	0.00045806429200025	0.00045806429200025	0.00045806429200025	0.00045806429200025	0.00045806429200025	0.00228196782777457	0.00045806429200025	0.0026239046294345	0.00045806429200025	0.00045806429200025	0.00045806429200025	0.00268332771218715	0.00045806429200025	0.00045806429200025	0.00045806429200025
262	PRADOCRUC_18	Variscite				Variscite	Phosphates,Arsenates,Vanadates	0.4655064720055671	44.4800042989887	5.031812525243018	46.341143738951594	0.361108732338692	1.8461369506138998	0.00465506472005567	0.0669024721481129	0.00465506472005567	0.179134460366067	0.00465506472005567	0.265448628643839	0.00465506472005567	0.907756375707875	0.00465506472005567	0.00465506472005567	0.000465506472005567	0.000465506472005567	0.000465506472005567	0.000465506472005567	0.003976457410154071	0.000465506472005567	0.000465506472005567	0.000465506472005567	0.000465506472005567	0.000465506472005567	0.00489877897401281	0.000465506472005567	0.000465506472005567	0.000465506472005567	0.000465506472005567	0.000465506472005567	0.000465506472005567	0.000465506472005567	0.0038821616315854704	0.000465506472005567	0.000465506472005567	0.000465506472005567	0.00275264948906304	0.000465506472005567	0.000465506472005567	0.000465506472005567
263	PRADOCRUC_19	Variscite				Variscite	Phosphates,Arsenates,Vanadates	3.5638867828119	42.32994283513379	5.037213856105599	44.6155159422091	0.537082052929837	2.6165179198202	0.00465500151849975	0.039722803516316005	0.00465500151849975	0.084606332569302	0.00465500151849975	0.643513941745061	0.00465500151849975	0.473877404112652	0.00465500151849975	0.00465500151849975	0.000465500151849975	0.0015663816672834901	0.000465500151849975	0.000465500151849975	0.010935109410533002	0.000465500151849975	0.000465500151849975	0.000465500151849975	0.000465500151849975	0.000465500151849975	0.000465500151849975	0.000465500151849975	0.0026198028347992307	0.000465500151849975	0.000465500151849975	0.000465500151849975	0.000465500151849975	0.000465500151849975	0.000465500151849975	0.000465500151849975	0.000465500151849975	0.000465500151849975	0.00339574578857125	0.000465500151849975	0.000465500151849975	0.000465500151849975
264	PRADOCRUC_20	Variscite				Variscite	Phosphates,Arsenates,Vanadates	0.465408486267283	39.9193598672485	7.24767867380662	47.580332034747	0.191041038031112	2.25457261908831	0.7165990811113221	0.10520986290687101	0.00465408486267283	0.162081589948725	0.0819503380671652	0.223502767560852	0.00465408486267283	1.00782251310417	0.00465408486267283	0.00465408486267283	0.000465408486267283	0.000465408486267283	0.000465408486267283	0.000465408486267283	0.00503164456203117	0.000465408486267283	0.000465408486267283	0.000465408486267283	0.000465408486267283	0.000465408486267283	0.00632625759637191	0.000465408486267283	0.000465408486267283	0.000465408486267283	0.000465408486267283	0.000465408486267283	0.000465408486267283	0.000465408486267283	0.000465408486267283	0.000465408486267283	0.000465408486267283	0.000465408486267283	0.00236626585999392	0.000465408486267283	0.000465408486267283	0.000465408486267283
265	PRADOCRUC_21	Variscite				Variscite	Phosphates,Arsenates,Vanadates	0.474446597020664	42.948301414165	7.57560377311541	42.1259378100445	0.5944641235907691	3.91026973911219	0.6590412472298389	0.0770659051500704	0.00474446597020664	0.242243608982911	0.0755322111781552	0.3561360620377821	0.00474446597020664	0.912786147083895	0.00474446597020664	0.00474446597020664	0.000474446597020664	0.000474446597020664	0.000474446597020664	0.000474446597020664	0.0105753425832801	0.000474446597020664	0.000474446597020664	0.000474446597020664	0.000474446597020664	0.000474446597020664	0.00379665456267084	0.000474446597020664	0.000474446597020664	0.000474446597020664	0.000474446597020664	0.000474446597020664	0.000474446597020664	0.000474446597020664	0.000474446597020664	0.000474446597020664	0.000474446597020664	0.000474446597020664	0.0023335588358573693	0.000474446597020664	0.000474446597020664	0.000474446597020664
266	PRADOCRUC_22	Variscite				Variscite	Phosphates,Arsenates,Vanadates	0.471278912612695	38.8916014664983	10.3971662544001	46.9106166802625	0.157288969586894	1.5369409051383305	0.00471278912612695	0.0813725753600441	0.00471278912612695	0.0813245830777124	0.00471278912612695	0.0694283496925387	0.00471278912612695	1.35058603589463	0.00471278912612695	0.00471278912612695	0.0004712789126126951	0.0004712789126126951	0.0004712789126126951	0.0004712789126126951	0.00786282588246268	0.0004712789126126951	0.0004712789126126951	0.0004712789126126951	0.0004712789126126951	0.0004712789126126951	0.0016015134494205	0.0004712789126126951	0.0004712789126126951	0.0004712789126126951	0.0004712789126126951	0.0004712789126126951	0.0004712789126126951	0.0004712789126126951	0.0004712789126126951	0.0004712789126126951	0.0004712789126126951	0.0004712789126126951	0.0025263362544035	0.0004712789126126951	0.0004712789126126951	0.0004712789126126951
267	PRADOCRUC_23	Variscite				Variscite	Phosphates,Arsenates,Vanadates	0.463033971087696	42.25875710263	4.09698920474604	45.0807087735445	0.738312433000718	4.727126219361018	0.7696705146296321	0.07463444915481099	0.00463033971087696	0.0854156300730014	0.00463033971087696	0.27953374014237203	0.00463033971087696	1.34113608780437	0.00463033971087696	0.00463033971087696	0.0067765334263613294	0.000463033971087696	0.000463033971087696	0.000463033971087696	0.0376993035908671	0.000463033971087696	0.000463033971087696	0.000463033971087696	0.000463033971087696	0.000463033971087696	0.000463033971087696	0.000463033971087696	0.000463033971087696	0.000463033971087696	0.000463033971087696	0.000463033971087696	0.000463033971087696	0.000463033971087696	0.000463033971087696	0.000463033971087696	0.000463033971087696	0.000463033971087696	0.00501545500597891	0.000463033971087696	0.000463033971087696	0.000463033971087696
268	PRADOCRUC_24	Variscite				Variscite	Phosphates,Arsenates,Vanadates	0.499214964072844	37.098099348161796	18.850186401992897	34.9730914586733	0.8620255898650241	4.6917757286361	1.2698073604031999	0.182855323933064	0.0049921496407284395	0.223915124796707	0.0049921496407284395	0.26076387460994	0.0049921496407284395	1.03722647115001	0.0049921496407284395	0.0049921496407284395	0.000499214964072844	0.000499214964072844	0.000499214964072844	0.000499214964072844	0.00679639175881986	0.000499214964072844	0.000499214964072844	0.000499214964072844	0.000499214964072844	0.000499214964072844	0.000499214964072844	0.000499214964072844	0.000499214964072844	0.000499214964072844	0.000499214964072844	0.000499214964072844	0.000499214964072844	0.000499214964072844	0.000499214964072844	0.000499214964072844	0.000499214964072844	0.000499214964072844	0.0053245917693318	0.000499214964072844	0.000499214964072844	0.000499214964072844
269	PRADOCRUC_25	Variscite				Variscite	Phosphates,Arsenates,Vanadates	0.469812696282113	39.6561824145532	10.1563852740154	45.9534879952263	0.4784586566940421	2.11011502121405	0.00469812696282113	0.0655285436453169	0.00469812696282113	0.106884915756413	0.00469812696282113	0.2665488603031449	0.00469812696282113	0.68362395379863	0.00469812696282113	0.00469812696282113	0.000469812696282113	0.000469812696282113	0.000469812696282113	0.000469812696282113	0.009280622387249759	0.000469812696282113	0.000469812696282113	0.000469812696282113	0.000469812696282113	0.000469812696282113	0.0012360239312868	0.000469812696282113	0.000469812696282113	0.000469812696282113	0.000469812696282113	0.000469812696282113	0.000469812696282113	0.000469812696282113	0.000469812696282113	0.000469812696282113	0.000469812696282113	0.000469812696282113	0.00205113031258839	0.000469812696282113	0.000469812696282113	0.000469812696282113
270	PRADOCRUC_26	Variscite				Variscite	Phosphates,Arsenates,Vanadates	0.475012862585596	37.942228956405295	6.1962243976582885	42.614055063080286	1.25035357060507	5.86429842907154	1.27919853449377	0.252689111989743	0.00475012862585596	0.33045581139616803	0.00475012862585596	0.39100220245141	0.00475012862585596	3.3248773902065296	0.00475012862585596	0.00475012862585596	0.000475012862585596	0.00247024125541607	0.000475012862585596	0.000475012862585596	0.0196543054645545	0.000475012862585596	0.000475012862585596	0.000475012862585596	0.000475012862585596	0.000475012862585596	0.003697043896735221	0.000475012862585596	0.00252482084334189	0.000475012862585596	0.000475012862585596	0.000475012862585596	0.000475012862585596	0.000475012862585596	0.007722810418584791	0.000475012862585596	0.000475012862585596	0.000475012862585596	0.007822814758248559	0.000475012862585596	0.000475012862585596	0.000475012862585596
271	PRADOCRUC_27	Talc				Talc	Silicates	37.9636945489855	23.13508126465	32.0123580556258	1.7162986347430602	0.268249714326472	1.5280987971425102	0.0055520244295072215	0.0980795772266858	0.0055520244295072215	0.0613579485492995	0.0055520244295072215	0.0290435926768591	0.0188981864705277	3.0892301029291405	0.0118703456148153	0.0303647767514323	0.000555202442950722	0.0025475792732520103	0.000555202442950722	0.000555202442950722	0.000555202442950722	0.000555202442950722	0.000555202442950722	0.000555202442950722	0.000555202442950722	0.000555202442950722	0.000555202442950722	0.000555202442950722	0.000555202442950722	0.000555202442950722	0.000555202442950722	0.000555202442950722	0.000555202442950722	0.000555202442950722	0.00318033578642482	0.000555202442950722	0.000555202442950722	0.000555202442950722	0.000555202442950722	0.000555202442950722	0.000555202442950722	0.000555202442950722
272	TESOROMR_01	Variscite				Variscite	Phosphates,Arsenates,Vanadates	0.466646586658705	42.435403744014394	6.804549639819808	47.1872895850669	0.13783977466182	1.47773613027662	0.00466646586658705	0.0615939029748128	0.00466646586658705	0.162025325804159	0.00466646586658705	0.368140683605279	0.00466646586658705	0.8282569553157991	0.00466646586658705	0.00466646586658705	0.000466646586658705	0.000466646586658705	0.000466646586658705	0.000466646586658705	0.0216126592416874	0.000466646586658705	0.000466646586658705	0.000466646586658705	0.000466646586658705	0.000466646586658705	0.0018415413838149398	0.000466646586658705	0.000466646586658705	0.000466646586658705	0.000466646586658705	0.000466646586658705	0.000466646586658705	0.000466646586658705	0.004677865707386561	0.000466646586658705	0.000466646586658705	0.000466646586658705	0.00270781384908339	0.000466646586658705	0.000466646586658705	0.000466646586658705
273	PENASQUI_01	Variscite				Variscite	Phosphates,Arsenates,Vanadates	0.49746222082159897	38.6149932695797	18.703410462245	37.6411581428738	0.307383861337364	1.79858202659251	1.19702403537	0.253336092793274	0.00497462220821599	0.161604811953452	0.00497462220821599	0.31887867951349896	0.00497462220821599	0.45385800252234704	0.00497462220821599	0.00497462220821599	0.000497462220821599	0.00167393222056825	0.000497462220821599	0.000497462220821599	0.0047806091534069	0.000497462220821599	0.000497462220821599	0.000497462220821599	0.000497462220821599	0.000497462220821599	0.0012542347495063599	0.000497462220821599	0.000497462220821599	0.000497462220821599	0.000497462220821599	0.000497462220821599	0.000497462220821599	0.000497462220821599	0.00310101965637253	0.000497462220821599	0.000497462220821599	0.000497462220821599	0.004453654588179	0.000497462220821599	0.000497462220821599	0.000497462220821599
274	PENASQUI_02	Variscite				Variscite	Phosphates,Arsenates,Vanadates	0.4825064155538571	40.0089412811117	13.188909563552999	41.791155848871796	0.2182265447763861	1.9779360312633705	1.09661670893948	0.30073881582253004	0.00482506415553857	0.134569967778302	0.00482506415553857	0.352163983196186	0.00482506415553857	0.3943341893791389	0.00482506415553857	0.00482506415553857	0.000482506415553857	0.000482506415553857	0.000482506415553857	0.000482506415553857	0.00759933758246645	0.000482506415553857	0.000482506415553857	0.000482506415553857	0.00154190591594476	0.000482506415553857	0.00132231215347348	0.000482506415553857	0.000482506415553857	0.000482506415553857	0.000482506415553857	0.000482506415553857	0.000482506415553857	0.000482506415553857	0.00268262348804267	0.00289281934423715	0.000482506415553857	0.000482506415553857	0.0027198482667307802	0.000482506415553857	0.000482506415553857	0.000482506415553857
275	PENASQUI_03	Variscite				Variscite	Phosphates,Arsenates,Vanadates	0.5049104186969761	36.440864356160795	22.1786643094076	36.275826478708	0.27686603745143	1.6900612209473402	1.06101181646487	0.436905367543568	0.00504910418696976	0.23047804643133998	0.00504910418696976	0.137307356726964	0.00504910418696976	0.71127769073133	0.00504910418696976	0.00504910418696976	0.00174802964959769	0.000504910418696976	0.000504910418696976	0.000504910418696976	0.00451522891176122	0.000504910418696976	0.000504910418696976	0.000504910418696976	0.002074500693117	0.000504910418696976	0.00431717669235773	0.000504910418696976	0.000504910418696976	0.000504910418696976	0.000504910418696976	0.000504910418696976	0.00211109240092144	0.000504910418696976	0.00297731693275953	0.000504910418696976	0.000504910418696976	0.000504910418696976	0.00173000530307889	0.000504910418696976	0.000504910418696976	0.000504910418696976
276	PENASQUI_04	Variscite				Variscite	Phosphates,Arsenates,Vanadates	0.5280245054007949	35.537250781357	23.020063544874002	31.2326136950297	0.630137790911866	2.14233468580526	1.26664838000769	0.569156610442496	0.00528024505400795	0.24930231311880802	0.0776354196037053	0.524409290308813	0.039886812359629	4.1154614776748195	0.00528024505400795	0.00528024505400795	0.000528024505400795	0.00250363408801234	0.000528024505400795	0.000528024505400795	0.006201937545082879	0.00160471415198226	0.000528024505400795	0.000528024505400795	0.00451972585083995	0.000528024505400795	0.0104766766944602	0.000528024505400795	0.000528024505400795	0.000528024505400795	0.000528024505400795	0.000528024505400795	0.000528024505400795	0.000528024505400795	0.000528024505400795	0.000528024505400795	0.000528024505400795	0.0120346370196205	0.0022760934745102	0.000528024505400795	0.000528024505400795	0.000528024505400795
277	PENASQUI_05	Variscite				Variscite	Phosphates,Arsenates,Vanadates	0.49703202038522104	38.3259176729998	16.8677642609778	38.2406879040361	0.6740783607719721	1.92082896453527	1.02932842320813	0.37663711909524394	0.004970320203852211	0.287106678163482	0.0522965652951354	0.33638273708277394	0.0202656035105555	1.3193665807485901	0.004970320203852211	0.004970320203852211	0.000497032020385222	0.000497032020385222	0.000497032020385222	0.000497032020385222	0.0116094876761717	0.000497032020385222	0.000497032020385222	0.000497032020385222	0.0041409880721434795	0.000497032020385222	0.00457672210299467	0.000497032020385222	0.000497032020385222	0.000497032020385222	0.000497032020385222	0.000497032020385222	0.000497032020385222	0.000497032020385222	0.000497032020385222	0.000497032020385222	0.000497032020385222	0.000497032020385222	0.00453220687281357	0.000497032020385222	0.000497032020385222	0.000497032020385222
278	ALTOREINOSO_06.36.1.305	Clinochlore				Clinochlore	Silicates	45.02505859377569	16.6346343402775	34.3850875150506	0.0983525252382858	0.139594389061327	0.6924742551275961	0.00553885657587394	0.30556444656063897	0.00553885657587394	0.0491782239276835	0.00553885657587394	0.0911851147962938	0.0141148188980733	2.4667723502294	0.0074248667044617	0.0520922227502839	0.0009587924076198867	0.00177907598796807	0.0005538856575873941	0.0005538856575873941	0.0005538856575873941	0.0005538856575873941	0.0005538856575873941	0.0005538856575873941	0.0005538856575873941	0.0005538856575873941	0.0005538856575873941	0.0005538856575873941	0.0005538856575873941	0.0005538856575873941	0.0005538856575873941	0.0005538856575873941	0.0005538856575873941	0.0005538856575873941	0.00317279291685138	0.0025929272735283697	0.0005538856575873941	0.0005538856575873941	0.0005538856575873941	5.29235064367095e-05	0.0005538856575873941	0.0005538856575873941
279	ALTOREINOSO_07.40.1.1468	Clinochlore				Clinochlore	Silicates	37.150034806958	23.644532093086802	33.1616268446131	0.0700041197314102	0.170133289915317	1.4757301549488702	0.9189407299612901	0.447814766165268	0.00561737721388783	0.0666569924475794	0.00561737721388783	0.0529370496731486	0.0174846463936586	2.72987734278273	0.00657694377951674	0.0514907900613642	0.00123758035115396	0.0030071612494046197	0.000561737721388783	0.000561737721388783	0.000561737721388783	0.000561737721388783	0.000561737721388783	0.000561737721388783	0.000561737721388783	0.000561737721388783	0.000561737721388783	0.000561737721388783	0.000561737721388783	0.000561737721388783	0.000561737721388783	0.000561737721388783	0.000561737721388783	0.000561737721388783	0.00340705213882506	0.0032294382799946397	0.000561737721388783	0.000561737721388783	0.000561737721388783	0.000561737721388783	0.000561737721388783	0.000561737721388783
280	ALTOREINOSO_07.40.1.2511	Clinochlore				Clinochlore	Silicates	43.375869668187285	23.282256202561694	28.5325189047369	0.0551276687836775	0.118302670377948	1.05123565861117	0.00551276687836775	0.0653367001153921	0.00551276687836775	0.0730167798459305	0.00551276687836775	0.0290502754956682	0.0155535124348721	3.3443822915609505	0.0071092644656805095	0.0143705950009416	0.000551276687836775	0.0019393337137115101	0.000551276687836775	0.000551276687836775	0.000551276687836775	0.000551276687836775	0.000551276687836775	0.000551276687836775	0.000551276687836775	0.000551276687836775	0.000551276687836775	0.000551276687836775	0.000551276687836775	0.000551276687836775	0.000551276687836775	0.000551276687836775	0.000551276687836775	0.000551276687836775	0.00250770290145614	0.000551276687836775	0.000551276687836775	0.000551276687836775	0.000551276687836775	0.000551276687836775	0.000551276687836775	0.000551276687836775
281	ALTOREINOSO_07.40.1.2710	Clinochlore				Clinochlore	Silicates	40.1959963336042	24.095322944127695	30.2602937148868	0.0623514483930892	0.14177020919020902	1.41018708986658	0.00554963724864237	0.6016561167061999	0.00554963724864237	0.10017102769814301	0.00554963724864237	0.0974463191016709	0.0188900608958485	2.9615952956225198	0.00404924917604096	0.0157904591778112	0.000554963724864237	0.00229183551106369	0.000554963724864237	0.000554963724864237	0.000554963724864237	0.000554963724864237	0.000554963724864237	0.000554963724864237	0.000554963724864237	0.000554963724864237	0.000554963724864237	0.000554963724864237	0.000554963724864237	0.000554963724864237	0.000554963724864237	0.000554963724864237	0.000554963724864237	0.000554963724864237	0.000554963724864237	0.000554963724864237	0.000554963724864237	0.000554963724864237	0.000554963724864237	0.000554963724864237	0.000554963724864237	0.000554963724864237
282	ALTOREINOSO_07.40.1.2936	Variscite				Variscite	Phosphates,Arsenates,Vanadates	0.45697629124996403	40.4228064317268	2.86861029543773	48.4743937590816	0.316861601824289	3.8714722017236	1.2216267318391298	0.4541485523350979	0.00456976291249964	0.146734192585956	0.00456976291249964	0.574340346049411	0.00456976291249964	1.10813375165315	0.00456976291249964	0.00456976291249964	0.000456976291249964	0.000456976291249964	0.000456976291249964	0.000456976291249964	0.0385479586863641	0.000456976291249964	0.000456976291249964	0.000456976291249964	0.000456976291249964	0.000456976291249964	0.00100187733765229	0.000456976291249964	0.000456976291249964	0.000456976291249964	0.000456976291249964	0.000456976291249964	0.000456976291249964	0.000456976291249964	0.0038880132605716797	0.0037530904340503	0.000456976291249964	0.000456976291249964	0.0028537342310719	0.000456976291249964	0.000456976291249964	0.000456976291249964
283	ALTOREINOSO_07.40.1.3396	Clinochlore				Clinochlore	Silicates	46.1312126680482	24.6131427390842	25.2229023737889	0.0544032880092051	0.12676000044565305	0.7923390013865329	0.00544032880092051	0.056740791426337985	0.00544032880092051	0.025345087902005004	0.00544032880092051	0.0168453907405993	0.0161413519704038	2.8772515200141	0.00341561036488994	0.0272512338348803	0.000544032880092051	0.0024131161704909	0.000544032880092051	0.000544032880092051	0.000544032880092051	0.000544032880092051	0.000544032880092051	0.000544032880092051	0.000544032880092051	0.000544032880092051	0.000544032880092051	0.000544032880092051	0.000544032880092051	0.000544032880092051	0.000544032880092051	0.000544032880092051	0.00135512148764144	0.000544032880092051	0.0020164642173406	0.000544032880092051	0.000544032880092051	0.000544032880092051	0.000544032880092051	0.000544032880092051	0.000544032880092051	0.000542432703616383
284	ALTOREINOSO_07.40.1.3764	Clinochlore				Clinochlore	Silicates	43.2710764278656	21.871302343564402	29.64347389998089	0.0550034001150206	0.183573418974024	1.6577047301237802	0.00550034001150206	0.18870621078435398	0.00550034001150206	0.0303359258578257	0.00550034001150206	0.0770106840598026	0.0204242848728825	2.9148010081545697	0.0103598618987109	0.0387037708883572	0.0005500340011502058	0.00218734842916876	0.0005500340011502058	0.0005500340011502058	0.0005500340011502058	0.0005500340011502058	0.0005500340011502058	0.0005500340011502058	0.0005500340011502058	0.0005500340011502058	0.0005500340011502058	0.0005500340011502058	0.0005500340011502058	0.0005500340011502058	0.0005500340011502058	0.0005500340011502058	0.0005500340011502058	0.0005500340011502058	0.00398474636500023	0.0005500340011502058	0.0005500340011502058	0.0005500340011502058	0.0005500340011502058	0.0005500340011502058	0.0005500340011502058	0.0005500340011502058
285	ARROYAL_637	Chrysotile				Chrysotile	Silicates	32.355645617924196	6.327960957794219	49.698117710766	1.33330598462983	0.0591659306130722	0.786097413787221	0.0059165930613072105	3.9998046909291296	0.0059165930613072105	0.0344857514384589	0.0059165930613072105	0.119706437043142	0.0734485505080549	4.76410493666043	0.0059165930613072105	0.385582070425776	0.000591659306130721	0.013755309656143999	0.000591659306130721	0.000591659306130721	0.000591659306130721	0.000591659306130721	0.000591659306130721	0.000591659306130721	0.00114793519792539	0.000591659306130721	0.000591659306130721	0.000591659306130721	0.000591659306130721	0.000591659306130721	0.000591659306130721	0.000591659306130721	0.000591659306130721	0.000591659306130721	0.00503391373255858	0.00417893399533854	0.000591659306130721	0.000591659306130721	0.000591659306130721	0.000591659306130721	0.000591659306130721	0.000591659306130721
286	MinaAlc-01	Talc				Talc	Silicates	40.61001771720179	1.76191258639756	54.6602522135625	0.05715994397761099	0.137461998773356	1.49599424604873	0.0057159943977611	0.40590149348840004	0.0057159943977611	0.0057159943977611	0.0057159943977611	0.0057159943977611	0.0057159943977611	0.805326240873567	0.0057159943977611	0.0057159943977611	0.00057159943977611	0.00332223596076662	0.00057159943977611	0.00057159943977611	0.00057159943977611	0.00057159943977611	0.00057159943977611	0.00057159943977611	0.00057159943977611	0.00057159943977611	0.00057159943977611	0.00057159943977611	0.00057159943977611	0.00057159943977611	0.00057159943977611	0.00057159943977611	0.00057159943977611	0.00057159943977611	0.0020223381745932602	0.00057159943977611	0.00057159943977611	0.00057159943977611	0.00057159943977611	3.94449248189306e-05	0.00057159943977611	0.00057159943977611
287	MinaAlc-02	Calcite				Calcite	Carbonates(Nitrates)	0.609890233424337	6.4793208587608815	8.47809314691812	0.0609890233424337	0.181102776737358	3.6440296288183	1.0323427195258699	79.0522926441625	0.0060989023342433715	0.0918651384667823	0.0060989023342433715	0.0060989023342433715	0.0060989023342433715	0.30360727888256	0.0060989023342433715	0.0060989023342433715	0.000609890233424337	0.000609890233424337	0.000609890233424337	0.000609890233424337	0.000609890233424337	0.000609890233424337	0.000609890233424337	0.000609890233424337	0.0018793695848501601	0.000609890233424337	0.000609890233424337	0.000609890233424337	0.000609890233424337	0.000609890233424337	0.000609890233424337	0.000609890233424337	0.00406919024168893	0.000609890233424337	0.0075523430472055906	0.000609890233424337	0.000609890233424337	0.000609890233424337	0.000609890233424337	0.000609890233424337	0.000609890233424337	0.0011249782460093
288	MinaAlc-03	Variscite				Variscite	Phosphates,Arsenates,Vanadates	0.485334210414209	39.332360754815795	9.66002576541011	41.8655990003651	0.34197441713215804	2.95157129543581	1.11545685579367	0.803723527750663	0.00485334210414209	0.12542219447268	0.0738357373230364	0.111635455738017	0.00485334210414209	2.96058648258044	0.00485334210414209	0.00485334210414209	0.000485334210414209	0.000485334210414209	0.000485334210414209	0.000485334210414209	0.12249632843400696	0.000485334210414209	0.000485334210414209	0.000485334210414209	0.0017725056760162898	0.000485334210414209	0.00180888397286713	0.000485334210414209	0.00359132141109003	0.000485334210414209	0.000485334210414209	0.009493419708667673	0.000485334210414209	0.000485334210414209	0.000485334210414209	0.000485334210414209	0.000485334210414209	0.000485334210414209	0.00273578830960206	0.000485334210414209	0.000485334210414209	0.000485334210414209
289	MinaAlc-04	Crandallite				Crandallite	Phosphates,Arsenates,Vanadates	0.509393478964174	30.9908407602713	7.295653657772808	33.1286665577653	0.347487067527963	2.8579201419234	0.9413187082500792	22.360540936975198	0.00509393478964174	0.11546408270335101	0.0548971418380377	0.23306544473724305	0.00509393478964174	0.8566968492132729	0.00509393478964174	0.00509393478964174	0.00392790741655565	0.0019478184420471602	0.000509393478964174	0.000509393478964174	0.050516451091853	0.000509393478964174	0.000509393478964174	0.000509393478964174	0.161561798452572	0.000509393478964174	0.00228943399078435	0.000509393478964174	0.000509393478964174	0.000509393478964174	0.000509393478964174	0.000509393478964174	0.00339867546680127	0.000509393478964174	0.000509393478964174	0.000509393478964174	0.000509393478964174	0.0478495294446796	0.005376852969447761	0.000509393478964174	0.000509393478964174	0.000509393478964174
290	MP-779	Talc				Talc	Silicates	0.5351879351723711	40.465579216681704	11.424837979463902	26.4307574312156	0.8904218484745559	1.13091475948554	0.91493072757996	9.07608123904899	0.00535187935172371	0.159101767762819	0.00535187935172371	0.188874117440053	0.00535187935172371	1.7545385830666598	0.00535187935172371	0.00535187935172371	6.584615606896019	0.10215884721552802	0.000535187935172371	0.000535187935172371	0.037716455750114994	0.0039984409688581714	0.000535187935172371	0.000535187935172371	0.16870452829788699	0.000535187935172371	0.00305070733896379	0.000535187935172371	0.000535187935172371	0.000535187935172371	0.000535187935172371	0.000535187935172371	0.000535187935172371	0.000535187935172371	0.000535187935172371	0.0103292678026862	0.000535187935172371	0.0802021969405621	0.000535187935172371	0.000535187935172371	0.000535187935172371	0.000535187935172371
291	GUARDA242	Variscite				Variscite	Phosphates,Arsenates,Vanadates	0.4718940703053329	41.2115924419052	3.20387257702762	46.983122866010284	0.49618057111643	2.56766282711412	0.0047189407030533296	0.20534539114040096	0.0047189407030533296	0.18740899317910809	0.0047189407030533296	0.511953698475341	0.0047189407030533296	3.9008895803698396	0.0047189407030533296	0.0047189407030533296	0.000471894070305333	0.000471894070305333	0.000471894070305333	0.000471894070305333	0.200795266561677	0.00274874665814607	0.000471894070305333	0.000471894070305333	0.000471894070305333	0.000471894070305333	0.00956989421714532	0.000471894070305333	0.000471894070305333	0.000471894070305333	0.000471894070305333	0.000471894070305333	0.000471894070305333	0.000471894070305333	0.000471894070305333	0.000471894070305333	0.000471894070305333	0.000471894070305333	0.0062849666174957285	0.000471894070305333	0.000471894070305333	0.000471894070305333
292	GUARDA243	Variscite				Variscite	Phosphates,Arsenates,Vanadates	0.460966048963916	44.8424533266621	0.46744928162693	49.700664690980396	0.140331523327755	1.2163262121321499	0.00460966048963916	0.0917837484588066	0.00460966048963916	0.199729163212895	0.123245211944732	0.5234140228254021	0.00460966048963916	2.1595118225434597	0.00460966048963916	0.00460966048963916	0.00046096604896391603	0.00046096604896391603	0.00046096604896391603	0.00046096604896391603	0.0201805696671424	0.00046096604896391603	0.00046096604896391603	0.00046096604896391603	0.00046096604896391603	0.00046096604896391603	0.00980305769304128	0.00046096604896391603	0.00046096604896391603	0.00046096604896391603	0.00046096604896391603	0.00046096604896391603	0.00046096604896391603	0.00046096604896391603	0.0057081972199221395	0.00046096604896391603	0.00046096604896391603	0.00046096604896391603	0.00346456936496782	0.00046096604896391603	0.00046096604896391603	0.00046096604896391603
293	GUARDA244	Variscite				Variscite	Phosphates,Arsenates,Vanadates	0.45939083642123796	44.4736708005711	3.2138547815575897	48.52747677094911	0.217515686115858	1.72533980144213	0.00459390836421238	0.0765689602099374	0.00459390836421238	0.0956844305914251	0.0869327404322707	0.4750643371484339	0.00459390836421238	0.6049530326872211	0.00459390836421238	0.00459390836421238	0.000459390836421238	0.000459390836421238	0.000459390836421238	0.000459390836421238	0.00312710988194164	0.000459390836421238	0.000459390836421238	0.000459390836421238	0.000459390836421238	0.000459390836421238	0.00332366429928546	0.000459390836421238	0.000459390836421238	0.000459390836421238	0.000459390836421238	0.000459390836421238	0.000459390836421238	0.000459390836421238	0.000459390836421238	0.000459390836421238	0.000459390836421238	0.000459390836421238	0.00218334412446679	0.000459390836421238	0.000459390836421238	0.000459390836421238
294	GUARDA245	Variscite				Variscite	Phosphates,Arsenates,Vanadates	0.4603913427359261	39.677741478440005	3.40035521537166	48.3720076913754	1.0263309190685201	3.32468783470796	0.634100818618078	0.3450809904632769	0.00460391342735926	0.0924302923452953	0.17894367292551	0.738276601225508	0.00460391342735926	1.65805187306025	0.00460391342735926	0.00460391342735926	0.000460391342735926	0.000460391342735926	0.000460391342735926	0.000460391342735926	0.0126585804708364	0.000460391342735926	0.000460391342735926	0.000460391342735926	0.0133987437112145	0.000460391342735926	0.00746929741350051	0.000460391342735926	0.0118996407502355	0.000460391342735926	0.000460391342735926	0.011267573420068998	0.000460391342735926	0.000460391342735926	0.000460391342735926	0.000460391342735926	0.000460391342735926	0.000460391342735926	0.00590277930448935	0.000460391342735926	0.000460391342735926	0.000460391342735926
295	GUARDA246	Variscite				Variscite	Phosphates,Arsenates,Vanadates	0.4540484229072511	44.3322366100451	2.04495584879965	50.6464673497729	0.247559776432275	1.07588342804539	0.00454048422907251	0.14852474735051802	0.00454048422907251	0.19303247344021	0.0567761072183893	0.23428954509195998	0.00454048422907251	0.506856096052252	0.00454048422907251	0.00454048422907251	0.00045404842290725097	0.00045404842290725097	0.00045404842290725097	0.00045404842290725097	0.006181487298328871	0.00045404842290725097	0.00045404842290725097	0.00045404842290725097	0.00103640361311858	0.00045404842290725097	0.0114975429373383	0.00045404842290725097	0.00045404842290725097	0.00045404842290725097	0.00045404842290725097	0.00045404842290725097	0.00045404842290725097	0.00045404842290725097	0.0035571142557808398	0.00045404842290725097	0.00045404842290725097	0.00045404842290725097	0.00346276221946397	0.00045404842290725097	0.00045404842290725097	0.00045404842290725097
296	GUARDA247	Variscite				Variscite	Phosphates,Arsenates,Vanadates	0.4547892303031129	44.9572520393587	1.6857240119122	49.2240992740452	0.376059341713522	2.0724020384531703	0.004547892303031129	0.100766714034923	0.004547892303031129	0.17044976270996398	0.0658856055835454	0.3732182563472921	0.004547892303031129	0.4684300568902329	0.004547892303031129	0.004547892303031129	0.000454789230303113	0.000454789230303113	0.000454789230303113	0.000454789230303113	0.0105013930277406	0.000454789230303113	0.000454789230303113	0.000454789230303113	0.000454789230303113	0.000454789230303113	0.00149562361978135	0.000454789230303113	0.000454789230303113	0.000454789230303113	0.000454789230303113	0.000454789230303113	0.000454789230303113	0.000454789230303113	0.000454789230303113	0.000454789230303113	0.000454789230303113	0.000454789230303113	0.00417214767782905	0.000454789230303113	0.000454789230303113	0.000454789230303113
297	GUARDA248	Variscite				Variscite	Phosphates,Arsenates,Vanadates	0.46371944792383296	46.072904009866285	1.46009295993963	47.7328312718912	0.21103140190919292	1.4311860309547701	0.0046371944792383294	0.12218367608352901	0.0046371944792383294	0.15974959149861098	0.0046371944792383294	0.343178789832085	0.0046371944792383294	1.93268334683986	0.0046371944792383294	0.0046371944792383294	0.00046371944792383303	0.00046371944792383303	0.00046371944792383303	0.00046371944792383303	0.0235814726861243	0.00046371944792383303	0.00046371944792383303	0.00046371944792383303	0.00095263068507521	0.00046371944792383303	0.00182998992866548	0.00046371944792383303	0.00046371944792383303	0.00046371944792383303	0.00046371944792383303	0.00046371944792383303	0.00046371944792383303	0.00046371944792383303	0.00046371944792383303	0.00046371944792383303	0.00046371944792383303	0.00046371944792383303	0.00451034113482148	0.00046371944792383303	0.00046371944792383303	0.00046371944792383303
298	GUARDA249	Variscite				Variscite	Phosphates,Arsenates,Vanadates	0.477635169907822	41.914247507695706	5.0814531748890195	45.057678440264795	0.592500022059703	2.12207445022516	0.004776351699078221	0.24037879577426002	0.004776351699078221	0.44204228439042603	0.0578502806786397	0.43826398100435	0.004776351699078221	3.5099278543606798	0.004776351699078221	0.004776351699078221	0.000477635169907822	0.000477635169907822	0.000477635169907822	0.000477635169907822	0.0124314431184466	0.000477635169907822	0.000477635169907822	0.000477635169907822	0.000477635169907822	0.000477635169907822	0.0082202843194256	0.000477635169907822	0.000477635169907822	0.000477635169907822	0.000477635169907822	0.000477635169907822	0.000477635169907822	0.000477635169907822	0.00398331074221838	0.000477635169907822	0.000477635169907822	0.000477635169907822	0.00549036282624079	0.000477635169907822	0.000477635169907822	0.000477635169907822
299	GUARDA250	Variscite				Variscite	Phosphates,Arsenates,Vanadates	0.45911979607357	46.277989051191504	1.07010795267851	48.7912984033566	0.20177785173663798	1.31791341180385	0.0045911979607357	0.0867193187353891	0.0045911979607357	0.11883958203671699	0.184668144586931	0.7661709497904392	0.0045911979607357	0.662720865994995	0.0045911979607357	0.0045911979607357	0.0004591197960735701	0.0004591197960735701	0.0004591197960735701	0.0004591197960735701	0.00606669066646425	0.0004591197960735701	0.0004591197960735701	0.0004591197960735701	0.0004591197960735701	0.0004591197960735701	0.002063482377336711	0.0004591197960735701	0.00980922961908097	0.0004591197960735701	0.0004591197960735701	0.0004591197960735701	0.0004591197960735701	0.0004591197960735701	0.00409962921268625	0.0004591197960735701	0.0004591197960735701	0.0004591197960735701	0.006064085728741821	0.0004591197960735701	0.0004591197960735701	0.0004591197960735701
300	GUARDA251	Variscite				Variscite	Phosphates,Arsenates,Vanadates	0.463802318599611	43.64541053873969	3.79959542330064	45.698918322921	0.9290513069390841	2.93902828914575	0.6376125281275029	0.361756087614748	0.00463802318599612	0.161037761612918	0.115718414459602	0.687907431540927	0.00463802318599612	0.438097811910279	0.00463802318599612	0.00463802318599612	0.000463802318599612	0.000463802318599612	0.000463802318599612	0.000463802318599612	0.00507618458198769	0.000463802318599612	0.000463802318599612	0.000463802318599612	0.0470048458019236	0.000463802318599612	0.0086940055775381	0.000463802318599612	0.0035286679789235703	0.000463802318599612	0.000463802318599612	0.000463802318599612	0.000463802318599612	0.000463802318599612	0.00500098532396178	0.00586609371421979	0.000463802318599612	0.0149613651161165	0.0036396755590574702	0.000463802318599612	0.000463802318599612	0.000463802318599612
301	GUARDA252	Variscite				Variscite	Phosphates,Arsenates,Vanadates	0.45704422687714896	45.488960432660505	1.3894404874762698	49.054270314293696	0.243918487893575	1.7281299907084098	0.0045704422687714895	0.0611247331718529	0.0045704422687714895	0.0589124632801724	0.0045704422687714895	0.34922623151452303	0.0045704422687714895	1.09397621643242	0.0045704422687714895	0.0045704422687714895	0.00045704422687714905	0.00045704422687714905	0.00045704422687714905	0.00045704422687714905	0.0315383819566331	0.00045704422687714905	0.00045704422687714905	0.00045704422687714905	0.00045704422687714905	0.00045704422687714905	0.00185374861817663	0.00045704422687714905	0.00045704422687714905	0.00045704422687714905	0.00045704422687714905	0.00045704422687714905	0.00045704422687714905	0.00045704422687714905	0.00045704422687714905	0.00045704422687714905	0.00045704422687714905	0.00045704422687714905	0.00229848160518489	0.00045704422687714905	0.00045704422687714905	0.00045704422687714905
302	GUARDA253	Variscite				Variscite	Phosphates,Arsenates,Vanadates	0.45646674913289503	45.1530235998324	1.58012096673313	49.1607349743322	0.237488002979934	1.87260816153447	0.00456466749132895	0.108313757778677	0.00456466749132895	0.078673212867871	0.00456466749132895	0.29777967787114	0.00456466749132895	0.9916473454168292	0.00456466749132895	0.00456466749132895	0.00045646674913289503	0.00045646674913289503	0.00045646674913289503	0.00045646674913289503	0.0112712352299172	0.00045646674913289503	0.00045646674913289503	0.00045646674913289503	0.00104192364558981	0.00045646674913289503	0.00480364903060136	0.00045646674913289503	0.00045646674913289503	0.00045646674913289503	0.00045646674913289503	0.00045646674913289503	0.00045646674913289503	0.00045646674913289503	0.00488343670624864	0.00045646674913289503	0.00045646674913289503	0.00045646674913289503	0.00280009998086495	0.00045646674913289503	0.00045646674913289503	0.00045646674913289503
303	GUARDA254	Variscite				Variscite	Phosphates,Arsenates,Vanadates	0.45571823028498903	46.6612095029405	1.25673409063815	48.4027374951204	0.23667213144869198	2.0577381416563703	0.00455718230284989	0.0816422200071416	0.00455718230284989	0.10672491197473699	0.00455718230284989	0.193958082087215	0.00455718230284989	0.488155869561251	0.00455718230284989	0.00455718230284989	0.00045571823028498897	0.00045571823028498897	0.00045571823028498897	0.00045571823028498897	0.00498770653257643	0.00045571823028498897	0.00045571823028498897	0.00045571823028498897	0.00045571823028498897	0.00045571823028498897	0.00154863469468941	0.00045571823028498897	0.00045571823028498897	0.00045571823028498897	0.00045571823028498897	0.00045571823028498897	0.00045571823028498897	0.00045571823028498897	0.005489656046731821	0.00497786831700916	0.00045571823028498897	0.00045571823028498897	0.0034251273456069892	0.00045571823028498897	0.00045571823028498897	0.00045571823028498897
304	GUARDA255	Variscite				Variscite	Phosphates,Arsenates,Vanadates	0.461584917539677	45.7867535485664	2.46216971681036	46.5672627970397	0.46302467086949495	2.57966724578169	0.00461584917539677	0.18830563904819891	0.00461584917539677	0.200672324022827	0.00461584917539677	0.22175535118357398	0.00461584917539677	1.0108664234059	0.00461584917539677	0.00461584917539677	0.00046158491753967696	0.00046158491753967696	0.00046158491753967696	0.00046158491753967696	0.00449743719873955	0.00046158491753967696	0.00046158491753967696	0.00046158491753967696	0.00115896692374719	0.00046158491753967696	0.00531290190538302	0.00046158491753967696	0.00046158491753967696	0.00046158491753967696	0.00046158491753967696	0.00046158491753967696	0.00046158491753967696	0.00046158491753967696	0.00521037645946565	0.00046158491753967696	0.00046158491753967696	0.00046158491753967696	0.00298455017143643	0.00046158491753967696	0.00046158491753967696	0.00046158491753967696
305	GUARDA256	Variscite				Variscite	Phosphates,Arsenates,Vanadates	0.46700390915461204	45.21969324930679	2.95167754723287	46.5951514473298	0.33066090885245397	1.7339084491658705	0.004670039091546121	0.168842922392592	0.004670039091546121	0.292688434091093	0.004670039091546121	0.35629750511892105	0.004670039091546121	1.81365937536847	0.004670039091546121	0.004670039091546121	0.00205773918992999	0.000467003909154612	0.000467003909154612	0.000467003909154612	0.0107834382803112	0.000467003909154612	0.000467003909154612	0.000467003909154612	0.00202535363477234	0.000467003909154612	0.00726941979083957	0.000467003909154612	0.000467003909154612	0.000467003909154612	0.000467003909154612	0.000467003909154612	0.00390520126861787	0.000467003909154612	0.000467003909154612	0.000467003909154612	0.000467003909154612	0.000467003909154612	0.005006839368665079	0.000467003909154612	0.000467003909154612	0.000467003909154612
306	GUARDA257	Variscite				Variscite	Phosphates,Arsenates,Vanadates	0.460373798161776	45.575163294340804	2.7851918122010804	48.1308662716269	0.220565862126166	1.43852202037743	0.00460373798161776	0.101659466882871	0.00460373798161776	0.11300879788582699	0.0767259539553508	0.4280034887902969	0.00460373798161776	0.6135019797510861	0.00460373798161776	0.00460373798161776	0.00046037379816177596	0.00046037379816177596	0.00046037379816177596	0.00046037379816177596	0.00798812014642307	0.00046037379816177596	0.00046037379816177596	0.00046037379816177596	0.00046037379816177596	0.00046037379816177596	0.00287657924397322	0.00046037379816177596	0.00046037379816177596	0.00046037379816177596	0.00046037379816177596	0.00046037379816177596	0.00046037379816177596	0.00046037379816177596	0.00484767288098914	0.00442376267944545	0.00046037379816177596	0.00046037379816177596	0.0022134578856078803	0.00046037379816177596	0.00046037379816177596	0.00046037379816177596
307	GUARDA258	Variscite				Variscite	Phosphates,Arsenates,Vanadates	0.47992925630608796	39.06668969611	3.764415733368992	47.4707581373075	0.354782388473309	1.82819878058037	0.004799292563060879	0.127652224966887	0.004799292563060879	0.414387284833615	0.156955388678486	0.528701203962088	0.004799292563060879	5.7310488522310195	0.004799292563060879	0.004799292563060879	0.000479929256306088	0.000479929256306088	0.000479929256306088	0.000479929256306088	0.0103132071040923	0.000479929256306088	0.000479929256306088	0.000479929256306088	0.0014241224222732599	0.000479929256306088	0.0129420543992039	0.000479929256306088	0.000479929256306088	0.000479929256306088	0.000479929256306088	0.000479929256306088	0.000479929256306088	0.000479929256306088	0.00557916244379077	0.00634597653295665	0.000479929256306088	0.000479929256306088	0.00442930012727918	0.000479929256306088	0.000479929256306088	0.000479929256306088
308	GUARDA259	Variscite				Variscite	Phosphates,Arsenates,Vanadates	0.46464652598434397	43.8738116735829	1.57088081332432	48.2668942731215	0.306382643771336	1.90052880868067	0.00464646525984344	0.165671911181104	0.00464646525984344	0.23704573431670398	0.10863217236216803	0.8018450030112929	0.00464646525984344	2.20895346375832	0.00464646525984344	0.00464646525984344	0.00046464652598434406	0.00046464652598434406	0.00046464652598434406	0.00046464652598434406	0.0403733066944033	0.00046464652598434406	0.00046464652598434406	0.00046464652598434406	0.00046464652598434406	0.00046464652598434406	0.00886263434197973	0.00046464652598434406	0.00046464652598434406	0.00046464652598434406	0.00046464652598434406	0.00046464652598434406	0.00046464652598434406	0.00046464652598434406	0.00454039230175924	0.00046464652598434406	0.00046464652598434406	0.00046464652598434406	0.0055464851955025285	0.00046464652598434406	0.00046464652598434406	0.00046464652598434406
309	GUARDA260	Variscite				Variscite	Phosphates,Arsenates,Vanadates	0.452874668412925	46.6402834699368	0.6745147722881479	50.1592250744941	0.0452874668412925	1.1786238902052601	0.00452874668412925	0.0548041853835691	0.00452874668412925	0.04645402097285098	0.0525399334600209	0.386453747162887	0.00452874668412925	0.257314230973983	0.00452874668412925	0.00452874668412925	0.000452874668412925	0.000452874668412925	0.000452874668412925	0.000452874668412925	0.009852722958717959	0.000452874668412925	0.000452874668412925	0.000452874668412925	0.000452874668412925	0.000452874668412925	0.00173754860502196	0.000452874668412925	0.000452874668412925	0.000452874668412925	0.000452874668412925	0.000452874668412925	0.000452874668412925	0.000452874668412925	0.0038912657887388	0.000452874668412925	0.000452874668412925	0.000452874668412925	0.00217740238474299	0.000452874668412925	0.000452874668412925	0.000452874668412925
310	GUARDA261	Variscite				Variscite	Phosphates,Arsenates,Vanadates	0.460452801444073	42.7493104582866	2.6679538678652004	47.8893806809585	0.80744405792844	2.8505210664292298	0.00460452801444073	0.2478159321111	0.00460452801444073	0.25174023468760104	0.18357733102997797	0.41612195437835603	0.00460452801444073	1.4102578056942299	0.00460452801444073	0.00460452801444073	0.00046045280144407303	0.00046045280144407303	0.00046045280144407303	0.00046045280144407303	0.008911355304101679	0.00046045280144407303	0.00046045280144407303	0.00046045280144407303	0.00046045280144407303	0.00046045280144407303	0.00812646902487238	0.00046045280144407303	0.00547072635379097	0.00046045280144407303	0.00046045280144407303	0.00046045280144407303	0.00046045280144407303	0.00046045280144407303	0.00046045280144407303	0.00046045280144407303	0.00046045280144407303	0.00046045280144407303	0.007557583975069891	0.00046045280144407303	0.00046045280144407303	0.00046045280144407303
311	GUARDA262	Variscite				Variscite	Phosphates,Arsenates,Vanadates	0.461158622318637	45.702764466633504	1.76319077317341	48.1359436509956	0.262368473833186	1.5607845276668602	0.00461158622318637	0.109657210207511	0.00461158622318637	0.10684290056852701	0.00461158622318637	0.32327932501566103	0.00461158622318637	1.50688916466478	0.00461158622318637	0.00461158622318637	0.0004611586223186369	0.0004611586223186369	0.0004611586223186369	0.0004611586223186369	0.0144646800999546	0.0004611586223186369	0.0004611586223186369	0.0004611586223186369	0.00115789656368523	0.0004611586223186369	0.00515633818693556	0.0004611586223186369	0.0004611586223186369	0.0004611586223186369	0.0004611586223186369	0.0004611586223186369	0.0004611586223186369	0.0004611586223186369	0.0046228519969604715	0.0004611586223186369	0.0004611586223186369	0.0004611586223186369	0.0029817938000155	0.0004611586223186369	0.0004611586223186369	0.0004611586223186369
312	GUARDA263	Variscite				Variscite	Phosphates,Arsenates,Vanadates	0.4580061918306701	43.047693373597795	2.6811749331985197	50.5666989838954	0.19100258218265892	0.980352886773236	0.0045800619183067	0.124792345296445	0.0045800619183067	0.310204540479878	0.125690521805048	0.428004478441654	0.0045800619183067	1.03444034337188	0.0045800619183067	0.0045800619183067	0.00045800619183067	0.00045800619183067	0.00045800619183067	0.00045800619183067	0.0018339320566616104	0.00045800619183067	0.00045800619183067	0.00045800619183067	0.00045800619183067	0.00045800619183067	0.0100915597384421	0.00045800619183067	0.00252989350359828	0.00045800619183067	0.00045800619183067	0.00045800619183067	0.00045800619183067	0.00045800619183067	0.00045800619183067	0.00045800619183067	0.00045800619183067	0.00045800619183067	0.0027842321691834	0.00045800619183067	0.00045800619183067	0.00045800619183067
313	GUARDA264	Variscite				Variscite	Phosphates,Arsenates,Vanadates	0.48908845847998106	40.9667322877356	14.061924459797599	40.1739729396893	0.649422822130156	1.7437486676244	0.00489088458479981	0.136556211647063	0.00489088458479981	0.159293230570182	0.00489088458479981	0.199977318010701	0.00489088458479981	1.36177570792465	0.00489088458479981	0.00489088458479981	0.0004890884584799809	0.0004890884584799809	0.0004890884584799809	0.0004890884584799809	0.004047340490878361	0.0004890884584799809	0.0004890884584799809	0.0004890884584799809	0.0004890884584799809	0.0004890884584799809	0.00536140114969724	0.0004890884584799809	0.0004890884584799809	0.0004890884584799809	0.0004890884584799809	0.0004890884584799809	0.0004890884584799809	0.0004890884584799809	0.00333722223375272	0.0004890884584799809	0.0004890884584799809	0.0004890884584799809	0.0031894135452134697	0.0004890884584799809	0.0004890884584799809	0.0004890884584799809
314	GUARDA265	Variscite				Variscite	Phosphates,Arsenates,Vanadates	0.467677483211383	40.9920648671431	3.4836435637465297	47.3698978023312	0.688679163518696	2.8527666846157795	0.00467677483211383	0.203860612598005	0.00467677483211383	0.211528140713361	0.00467677483211383	0.200217339339284	0.00467677483211383	3.4539211102313705	0.00467677483211383	0.00467677483211383	0.000467677483211383	0.000467677483211383	0.000467677483211383	0.000467677483211383	0.0219725146272666	0.000467677483211383	0.000467677483211383	0.000467677483211383	0.0036829201485489	0.000467677483211383	0.00661343454949009	0.000467677483211383	0.000467677483211383	0.000467677483211383	0.000467677483211383	0.000467677483211383	0.000467677483211383	0.000467677483211383	0.000467677483211383	0.000467677483211383	0.000467677483211383	0.000467677483211383	0.0037217771529394397	0.000467677483211383	0.000467677483211383	0.000467677483211383
315	GUARDA266	Variscite				Variscite	Phosphates,Arsenates,Vanadates	0.45742095284980394	45.638852619393795	1.6578557518455201	49.134282050319	0.273653583145952	1.3153594339494799	0.00457420952849804	0.0937029298591968	0.00457420952849804	0.199913224844212	0.0743481898943185	0.635600120074589	0.00457420952849804	0.467782444574309	0.00457420952849804	0.00457420952849804	0.000457420952849804	0.000457420952849804	0.000457420952849804	0.000457420952849804	0.0105621612934807	0.000457420952849804	0.000457420952849804	0.000457420952849804	0.000457420952849804	0.000457420952849804	0.000457420952849804	0.000457420952849804	0.000457420952849804	0.000457420952849804	0.000457420952849804	0.000457420952849804	0.000457420952849804	0.000457420952849804	0.000457420952849804	0.000457420952849804	0.000457420952849804	0.000457420952849804	0.0048282620610286	0.000457420952849804	0.000457420952849804	0.000457420952849804
316	GUARDA267	Variscite				Variscite	Phosphates,Arsenates,Vanadates	0.44962374065518795	43.4006389467654	1.3097282614563301	50.5844853445191	0.263379096990157	2.92439339584956	0.00449623740655188	0.124415571731774	0.00449623740655188	0.12549299465505098	0.00449623740655188	0.2934885329224769	0.00449623740655188	0.46697424940461896	0.00449623740655188	0.00449623740655188	0.00044962374065518797	0.00044962374065518797	0.00044962374065518797	0.00044962374065518797	0.00798162856132245	0.00044962374065518797	0.00044962374065518797	0.00044962374065518797	0.00044962374065518797	0.00044962374065518797	0.00044962374065518797	0.00044962374065518797	0.00044962374065518797	0.00044962374065518797	0.00044962374065518797	0.00044962374065518797	0.00044962374065518797	0.00044962374065518797	0.00677976999218926	0.00044962374065518797	0.00044962374065518797	0.00044962374065518797	0.00395082480045178	0.00044962374065518797	0.00044962374065518797	0.00044962374065518797
317	GUARDA268	Variscite				Variscite	Phosphates,Arsenates,Vanadates	0.46416926022179	44.1349583263662	2.1354926157471104	47.78048129394179	0.476330900227601	1.8899348665842897	0.0046416926022179	0.269273299569754	0.0046416926022179	0.10957679905793599	0.094306306059745	0.4650976701583831	0.0046416926022179	2.1056968463530903	0.0046416926022179	0.0046416926022179	0.00046416926022179003	0.00046416926022179003	0.00046416926022179003	0.00046416926022179003	0.01152338197075	0.00046416926022179003	0.00046416926022179003	0.00046416926022179003	0.0075224874402527	0.00046416926022179003	0.00137382377729417	0.00046416926022179003	0.00541812997861808	0.00046416926022179003	0.00046416926022179003	0.00046416926022179003	0.00046416926022179003	0.00046416926022179003	0.00469213303231529	0.00621382961696384	0.00046416926022179003	0.00046416926022179003	0.0042325464457914	0.00046416926022179003	0.00046416926022179003	0.00046416926022179003
318	GUARDA269	Variscite				Variscite	Phosphates,Arsenates,Vanadates	0.46623696804305503	38.5550083368937	7.716441783363821	48.0923718534422	0.37738145105169296	2.32973812465858	0.00466236968043055	0.308280843683341	0.00466236968043055	0.0384740222652363	0.10726507136477999	0.3964215777595089	0.00466236968043055	1.5535388130262602	0.00466236968043055	0.00466236968043055	0.00601633956181829	0.000466236968043055	0.000466236968043055	0.000466236968043055	0.00367154922646756	0.000466236968043055	0.000466236968043055	0.000466236968043055	0.000466236968043055	0.000466236968043055	0.00281099636525125	0.000466236968043055	0.00310986617558682	0.000466236968043055	0.000466236968043055	0.00873086748351692	0.000466236968043055	0.000466236968043055	0.000466236968043055	0.000466236968043055	0.000466236968043055	0.000466236968043055	0.000466236968043055	0.000466236968043055	0.000466236968043055	0.000466236968043055
319	GUARDA270	Variscite				Variscite	Phosphates,Arsenates,Vanadates	0.46532012663072	41.8724305337134	3.5934941166080403	48.387494319950704	0.39812012081973297	1.96418910434474	0.0046532012663072	0.17612920607285898	0.0046532012663072	0.32760123399116897	0.103491756011269	0.39385219580387	0.0046532012663072	2.2523177263774703	0.0046532012663072	0.0046532012663072	0.00046532012663072004	0.00046532012663072004	0.00046532012663072004	0.00046532012663072004	0.00521701110981828	0.00046532012663072004	0.00046532012663072004	0.00046532012663072004	0.00046532012663072004	0.00046532012663072004	0.00601900540893021	0.00046532012663072004	0.00046532012663072004	0.00046532012663072004	0.00046532012663072004	0.00966271515391502	0.00418088540073861	0.00046532012663072004	0.00046532012663072004	0.00046532012663072004	0.00046532012663072004	0.00046532012663072004	0.0057602491497806795	0.00046532012663072004	0.00046532012663072004	0.00046532012663072004
320	GUARDA271	Variscite				Variscite	Phosphates,Arsenates,Vanadates	0.4557097682833259	44.654051347637996	1.51843760427109	50.0239089155229	0.287128425431166	1.3541457543290705	0.00455709768283326	0.163849936647605	0.00455709768283326	0.38395502026169503	0.0559103696708176	0.3822121508353689	0.00455709768283326	0.663347606119645	0.00455709768283326	0.00455709768283326	0.00045570976828332595	0.00045570976828332595	0.00045570976828332595	0.00045570976828332595	0.0114350172762694	0.00045570976828332595	0.00045570976828332595	0.00045570976828332595	0.00045570976828332595	0.00045570976828332595	0.00045570976828332595	0.00045570976828332595	0.00045570976828332595	0.00045570976828332595	0.00045570976828332595	0.00045570976828332595	0.00045570976828332595	0.00045570976828332595	0.00406917997119304	0.0035929810902759	0.00045570976828332595	0.00045570976828332595	0.0034754323306493	0.00045570976828332595	0.00045570976828332595	0.00045570976828332595
321	GUARDA272	Variscite				Variscite	Phosphates,Arsenates,Vanadates	0.45273240036508	44.443180298680495	1.42162970938923	50.6809176423409	0.22777834116933104	1.53009503209422	0.0045273240036508	0.0788480501658829	0.0045273240036508	0.0932571806797937	0.0726085295234326	0.548980264693789	0.0045273240036508	0.4024288003245151	0.0045273240036508	0.0045273240036508	0.00045273240036507997	0.00045273240036507997	0.00045273240036507997	0.00045273240036507997	0.00501545463686255	0.00045273240036507997	0.00045273240036507997	0.00045273240036507997	0.00045273240036507997	0.00045273240036507997	0.00183626006462202	0.00045273240036507997	0.00045273240036507997	0.00045273240036507997	0.00045273240036507997	0.00045273240036507997	0.00045273240036507997	0.00045273240036507997	0.00392818104941481	0.00045273240036507997	0.00045273240036507997	0.00045273240036507997	0.00275217264659623	0.00045273240036507997	0.00045273240036507997	0.00045273240036507997
322	GUARDA273	Variscite				Variscite	Phosphates,Arsenates,Vanadates	0.456477428719698	45.602910569467895	1.51416903185071	48.442992885053904	0.41988519566262894	2.1916067240646697	0.0045647742871969795	0.16321477003725898	0.0045647742871969795	0.173848027358307	0.0820802726055599	0.327635541961288	0.0045647742871969795	0.556159445789028	0.0045647742871969795	0.0045647742871969795	0.00208319098493552	0.00045647742871969803	0.00045647742871969803	0.00045647742871969803	0.008164220849475391	0.00045647742871969803	0.00045647742871969803	0.00045647742871969803	0.00045647742871969803	0.00045647742871969803	0.00685536785655076	0.00045647742871969803	0.00045647742871969803	0.00045647742871969803	0.00045647742871969803	0.00045647742871969803	0.00045647742871969803	0.00045647742871969803	0.00045647742871969803	0.00416138260412997	0.00045647742871969803	0.0110022594412161	0.00343083339629063	0.00045647742871969803	0.00045647742871969803	0.00045647742871969803
323	GUARDA274	Variscite				Variscite	Phosphates,Arsenates,Vanadates	0.459084575565947	45.3151627989791	2.64188175549113	47.817777470858495	0.43860762787227003	1.91131995790629	0.00459084575565947	0.275372852852073	0.00459084575565947	0.0856461708442958	0.162484686456245	0.5121835569770871	0.00459084575565947	0.33474660071708096	0.00397286975953427	0.00459084575565947	0.00045908457556594697	0.00045908457556594697	0.00045908457556594697	0.00045908457556594697	0.0045343502031286	0.00045908457556594697	0.00045908457556594697	0.00045908457556594697	0.00045908457556594697	0.00045908457556594697	0.00045908457556594697	0.00045908457556594697	0.00421046822822338	0.00045908457556594697	0.00045908457556594697	0.00045908457556594697	0.00045908457556594697	0.00045908457556594697	0.00045908457556594697	0.00045908457556594697	0.00045908457556594697	0.00045908457556594697	0.00271467530177156	0.00045908457556594697	0.00045908457556594697	0.00045908457556594697
324	GUARDA275	Variscite				Variscite	Phosphates,Arsenates,Vanadates	0.47999488146897495	39.8346652743227	12.545495557853	42.478322770460295	0.547816990422639	2.5333439301225797	0.00479994881468975	0.242524485995977	0.00479994881468975	0.17759018427759302	0.10025412309744199	0.568376122241034	0.00479994881468975	0.4370622208379871	0.00479994881468975	0.00479994881468975	0.000479994881468975	0.000479994881468975	0.000479994881468975	0.000479994881468975	0.00839263894082323	0.000479994881468975	0.000479994881468975	0.000479994881468975	0.000986065723172969	0.000479994881468975	0.00378843631782932	0.000479994881468975	0.00345176100274719	0.000479994881468975	0.000479994881468975	0.000479994881468975	0.000479994881468975	0.000479994881468975	0.000479994881468975	0.000479994881468975	0.000479994881468975	0.000479994881468975	0.00230779523005255	0.000479994881468975	0.000479994881468975	0.000479994881468975
325	GUARDA276	Variscite				Variscite	Phosphates,Arsenates,Vanadates	0.46367067782626004	44.436051769456604	3.2730180480347504	45.434008011562796	0.530053972000388	3.7955597742849796	0.0046367067782626	0.2869163334021469	0.0046367067782626	0.124667132338019	0.10048534182407301	0.223916661285818	0.0046367067782626	1.27066273676302	0.0046367067782626	0.0046367067782626	0.00046367067782626	0.00046367067782626	0.00046367067782626	0.00046367067782626	0.008107212673879509	0.00046367067782626	0.00046367067782626	0.00046367067782626	0.00046367067782626	0.00046367067782626	0.00411704429798376	0.00046367067782626	0.00251285828524914	0.00046367067782626	0.00046367067782626	0.00046367067782626	0.00046367067782626	0.00046367067782626	0.00722593508532205	0.00046367067782626	0.00046367067782626	0.00046367067782626	0.00471486071953754	0.00046367067782626	0.00046367067782626	0.00046367067782626
326	GUARDA277	Variscite				Variscite	Phosphates,Arsenates,Vanadates	0.4640114793543599	41.6544112765007	4.7628709014874415	47.509118782373704	0.539706427483596	2.58681491297044	0.0046401147935436	0.21511386013284106	0.0046401147935436	0.2897466546452	0.0046401147935436	0.524016348713132	0.0046401147935436	1.38260381707522	0.0046401147935436	0.0046401147935436	0.00046401147935436	0.00046401147935436	0.00046401147935436	0.00046401147935436	0.00483074335837805	0.00046401147935436	0.00046401147935436	0.00046401147935436	0.00046401147935436	0.00046401147935436	0.0148525993128423	0.00046401147935436	0.00046401147935436	0.00046401147935436	0.00046401147935436	0.00907633467542133	0.00046401147935436	0.00046401147935436	0.00046401147935436	0.00046401147935436	0.00046401147935436	0.00046401147935436	0.00338488617158196	0.00046401147935436	0.00046401147935436	0.00046401147935436
327	GUARDA278	Variscite				Variscite	Phosphates,Arsenates,Vanadates	0.456377537529772	45.27714412062471	1.6548865380819602	48.6980499544666	0.2827092294242439	2.20271358734397	0.00456377537529772	0.15907964966542498	0.00456377537529772	0.13367065151706595	0.00456377537529772	0.22767969312105305	0.00456377537529772	0.856693656714942	0.00456377537529772	0.00456377537529772	0.000456377537529772	0.000456377537529772	0.000456377537529772	0.000456377537529772	0.00694416049736979	0.000456377537529772	0.000456377537529772	0.000456377537529772	0.000456377537529772	0.000456377537529772	0.0017509880967225698	0.000456377537529772	0.000456377537529772	0.000456377537529772	0.000456377537529772	0.000456377537529772	0.000456377537529772	0.000456377537529772	0.000456377537529772	0.000456377537529772	0.000456377537529772	0.000456377537529772	0.00305176468864893	0.000456377537529772	0.000456377537529772	0.000456377537529772
328	GUARDA279	Variscite				Variscite	Phosphates,Arsenates,Vanadates	0.457509118804861	46.3904954532872	1.8547975170775	48.3063988258089	0.282696682580296	1.62844853627073	0.00457509118804861	0.146802916009544	0.00457509118804861	0.10896032662116699	0.0477788173224817	0.19428035508907104	0.00457509118804861	0.5316920370746799	0.00457509118804861	0.00457509118804861	0.000457509118804861	0.000457509118804861	0.000457509118804861	0.000457509118804861	0.00506837202167634	0.000457509118804861	0.000457509118804861	0.000457509118804861	0.000457509118804861	0.000457509118804861	0.00250761377929526	0.000457509118804861	0.000457509118804861	0.000457509118804861	0.000457509118804861	0.000457509118804861	0.00272690249621259	0.000457509118804861	0.00404670688859493	0.000457509118804861	0.000457509118804861	0.000457509118804861	0.00192156358271177	0.000457509118804861	0.000457509118804861	0.000457509118804861
329	GUARDA280	Variscite				Variscite	Phosphates,Arsenates,Vanadates	0.46204729866496397	44.6149117948911	3.76629831167421	46.498450771471994	0.69710629558404	2.3927402845956003	0.00462047298664964	0.26181681103551396	0.00462047298664964	0.0612948450189593	0.0809956887652258	0.743686791777653	0.00462047298664964	0.3598251771678629	0.00462047298664964	0.00462047298664964	0.00046204729866496395	0.00046204729866496395	0.00046204729866496395	0.00046204729866496395	0.0180077695750473	0.00046204729866496395	0.00046204729866496395	0.00046204729866496395	0.00137106023342719	0.00046204729866496395	0.0017727413239140698	0.00046204729866496395	0.0026485254222587897	0.00046204729866496395	0.00046204729866496395	0.00046204729866496395	0.00046204729866496395	0.00046204729866496395	0.00046204729866496395	0.00046204729866496395	0.00046204729866496395	0.00046204729866496395	0.00283433269697768	0.00046204729866496395	0.00046204729866496395	0.00046204729866496395
330	GUARDA281	Variscite				Variscite	Phosphates,Arsenates,Vanadates	0.462737206205934	46.6084856589575	2.9334424850597998	46.8435145459726	0.13928303305949	1.7211996617860201	0.00462737206205934	0.0912127333955506	0.00462737206205934	0.13272989410674302	0.00462737206205934	0.21643528069329002	0.00462737206205934	0.796625570859316	0.00462737206205934	0.00462737206205934	0.00046273720620593396	0.00046273720620593396	0.00046273720620593396	0.00046273720620593396	0.00716445315393187	0.00046273720620593396	0.00046273720620593396	0.00046273720620593396	0.00046273720620593396	0.00046273720620593396	0.00507253799664489	0.00046273720620593396	0.00046273720620593396	0.00046273720620593396	0.00046273720620593396	0.00046273720620593396	0.00046273720620593396	0.00046273720620593396	0.00046273720620593396	0.00046273720620593396	0.00046273720620593396	0.00046273720620593396	0.00230153901953766	0.00046273720620593396	0.00046273720620593396	0.00046273720620593396
331	GUARDA282	Variscite				Variscite	Phosphates,Arsenates,Vanadates	0.4698438605846311	43.70355877461649	2.11375366867966	45.7447773451237	0.519671344239895	3.13609179947914	0.00469843860584631	0.21488691961964893	0.00469843860584631	0.0962911457232589	0.00469843860584631	0.47322338216049603	0.00469843860584631	3.3046820664166403	0.00469843860584631	0.00469843860584631	0.129390796591934	0.00046984386058463096	0.00046984386058463096	0.00046984386058463096	0.0389435729722987	0.00046984386058463096	0.00046984386058463096	0.00046984386058463096	0.00046984386058463096	0.00046984386058463096	0.00746813993957418	0.00046984386058463096	0.00046984386058463096	0.00046984386058463096	0.00046984386058463096	0.00046984386058463096	0.00046984386058463096	0.00046984386058463096	0.007480455703015359	0.00046984386058463096	0.00046984386058463096	0.00046984386058463096	0.00046984386058463096	0.00046984386058463096	0.00046984386058463096	0.00046984386058463096
332	GUARDA283	Variscite				Variscite	Phosphates,Arsenates,Vanadates	0.474092576842051	43.24623217715649	6.968156481916701	43.9731808915638	0.441559711307039	2.4351908975224	0.00474092576842051	0.336896965628565	0.00474092576842051	0.27187501272931897	0.00474092576842051	0.3421935227494841	0.00474092576842051	1.4369220083496397	0.00474092576842051	0.00474092576842051	0.00047409257684205195	0.00047409257684205195	0.00047409257684205195	0.00047409257684205195	0.0108838422915609	0.00047409257684205195	0.00047409257684205195	0.00047409257684205195	0.00595185841732774	0.00047409257684205195	0.0050930755646015295	0.00047409257684205195	0.00047409257684205195	0.00047409257684205195	0.00047409257684205195	0.00047409257684205195	0.00047409257684205195	0.00047409257684205195	0.00599055568413004	0.00047409257684205195	0.00047409257684205195	0.00047409257684205195	0.0057116430921009785	0.00047409257684205195	0.00047409257684205195	0.00047409257684205195
333	GUARDA284	Variscite				Variscite	Phosphates,Arsenates,Vanadates	0.45806053460054397	45.62117912821101	1.0619306180466999	48.25548092650661	0.39533795983771297	2.33513962801158	0.00458060534600544	0.101834406988643	0.00458060534600544	0.109570123909504	0.0803867374529635	0.225612168072928	0.00458060534600544	1.3065531839291	0.00458060534600544	0.00458060534600544	0.00045806053460054405	0.00045806053460054405	0.00045806053460054405	0.00045806053460054405	0.006602938754552579	0.00191412007468792	0.00045806053460054405	0.00045806053460054405	0.00045806053460054405	0.00045806053460054405	0.003916592311107	0.00045806053460054405	0.00045806053460054405	0.00045806053460054405	0.00045806053460054405	0.00045806053460054405	0.00045806053460054405	0.00045806053460054405	0.00045806053460054405	0.00045806053460054405	0.00045806053460054405	0.00045806053460054405	0.0021263931973719693	0.00045806053460054405	0.00045806053460054405	0.00045806053460054405
334	GUARDA285	Variscite				Variscite	Phosphates,Arsenates,Vanadates	0.457374016828316	45.0081662590693	2.10292707114262	48.02929233795921	0.6154433900802719	2.32028612655583	0.00457374016828316	0.172436783129793	0.00457374016828316	0.0619170541092503	0.11707740527347198	0.720859309929234	0.00457374016828316	0.34791383713612395	0.00457374016828316	0.00457374016828316	0.000457374016828316	0.000457374016828316	0.000457374016828316	0.000457374016828316	0.0040290815929458395	0.000457374016828316	0.000457374016828316	0.000457374016828316	0.000457374016828316	0.000457374016828316	0.000457374016828316	0.000457374016828316	0.0029077451825458307	0.000457374016828316	0.000457374016828316	0.000457374016828316	0.000457374016828316	0.000457374016828316	0.000457374016828316	0.000457374016828316	0.000457374016828316	0.000457374016828316	0.00437279386080678	0.000457374016828316	0.000457374016828316	0.000457374016828316
335	GUARDA286	Variscite				Variscite	Phosphates,Arsenates,Vanadates	0.46472588109788	46.2221576631509	2.6847703118437303	46.4074718728162	0.326728676230387	1.9108164860035801	0.0046472588109788	0.14030598236649405	0.0046472588109788	0.162038041981399	0.0046472588109788	0.24408923403306199	0.0046472588109788	1.35510721600822	0.0046472588109788	0.0046472588109788	0.00046472588109787997	0.00046472588109787997	0.00046472588109787997	0.00046472588109787997	0.0312000638253429	0.00046472588109787997	0.00046472588109787997	0.00046472588109787997	0.00046472588109787997	0.00046472588109787997	0.00046472588109787997	0.00046472588109787997	0.00046472588109787997	0.00046472588109787997	0.00046472588109787997	0.00046472588109787997	0.00046472588109787997	0.00046472588109787997	0.00497179571219196	0.00046472588109787997	0.00046472588109787997	0.00046472588109787997	0.00534197199604084	0.00046472588109787997	0.00046472588109787997	0.00046472588109787997
336	GUARDA287	Variscite				Variscite	Phosphates,Arsenates,Vanadates	0.456568854947031	45.8149298615108	2.06719941588266	47.922925724283	0.40487375377866797	2.3442782222132204	0.0045656885494703104	0.106743105216171	0.0045656885494703104	0.11941926721826801	0.0045656885494703104	0.40216273475986697	0.0045656885494703104	0.304788018845471	0.0045656885494703104	0.0045656885494703104	0.00045656885494703095	0.00045656885494703095	0.00045656885494703095	0.00045656885494703095	0.0136503862027355	0.00045656885494703095	0.00045656885494703095	0.00045656885494703095	0.00045656885494703095	0.00045656885494703095	0.00105103327566075	0.00045656885494703095	0.00045656885494703095	0.00045656885494703095	0.00045656885494703095	0.00045656885494703095	0.00045656885494703095	0.00045656885494703095	0.00045656885494703095	0.00045656885494703095	0.00045656885494703095	0.00045656885494703095	0.00214470034100567	0.00045656885494703095	0.00045656885494703095	0.00045656885494703095
337	GUARDA288	Variscite				Variscite	Phosphates,Arsenates,Vanadates	0.45881218316208505	44.1404799280126	2.6024134156211605	48.7547566196764	0.432622966219271	1.81829403702232	0.00458812183162085	0.170460437329294	0.00458812183162085	0.328578804579278	0.0687200533455049	0.257395787807486	0.00458812183162085	0.899549573541351	0.00458812183162085	0.00458812183162085	0.00045881218316208496	0.00045881218316208496	0.00045881218316208496	0.00045881218316208496	0.0188615029515926	0.00045881218316208496	0.00045881218316208496	0.00045881218316208496	0.00045881218316208496	0.00045881218316208496	0.00563305320027115	0.00045881218316208496	0.00045881218316208496	0.00045881218316208496	0.00045881218316208496	0.00045881218316208496	0.00045881218316208496	0.00045881218316208496	0.003710384094310521	0.00045881218316208496	0.00045881218316208496	0.00045881218316208496	0.00519792746881611	0.00045881218316208496	0.00045881218316208496	0.00045881218316208496
338	GUARDA289	Variscite				Variscite	Phosphates,Arsenates,Vanadates	0.5036467854558789	33.0039652645506	25.770898557061802	36.6276449919999	0.582508509192265	2.4956444099627597	0.00503646785455879	0.336786612361335	0.00503646785455879	0.10784840393011401	0.00503646785455879	0.173771508021357	0.00503646785455879	0.348841573308862	0.00503646785455879	0.00503646785455879	0.000503646785455879	0.000503646785455879	0.000503646785455879	0.000503646785455879	0.0030250267405454397	0.000503646785455879	0.000503646785455879	0.000503646785455879	0.000503646785455879	0.000503646785455879	0.00160108707995928	0.000503646785455879	0.000503646785455879	0.000503646785455879	0.000503646785455879	0.000503646785455879	0.000503646785455879	0.000503646785455879	0.000503646785455879	0.000503646785455879	0.000503646785455879	0.000503646785455879	0.000503646785455879	0.000503646785455879	0.000503646785455879	0.000503646785455879
339	GUARDA290	Variscite				Variscite	Phosphates,Arsenates,Vanadates	0.467728637645354	42.6875621548	5.343947489679231	45.8074769302658	1.24620649493656	1.41730353331069	0.7607259723737291	0.48385721135726295	0.0046772863764535395	0.164648453931189	0.0784107919887583	0.17676105334508802	0.0046772863764535395	1.3030570587315602	0.0046772863764535395	0.0046772863764535395	0.00412186505966384	0.000467728637645354	0.000467728637645354	0.000467728637645354	0.0129227500590732	0.000467728637645354	0.000467728637645354	0.000467728637645354	0.008113986866251291	0.000467728637645354	0.00512725420553094	0.000467728637645354	0.000467728637645354	0.000467728637645354	0.000467728637645354	0.000467728637645354	0.000467728637645354	0.000467728637645354	0.000467728637645354	0.000467728637645354	0.000467728637645354	0.000467728637645354	0.0020937286349419	0.000467728637645354	0.000467728637645354	0.000467728637645354
340	GUARDA291	Variscite				Variscite	Phosphates,Arsenates,Vanadates	0.456859327172151	45.973946102256896	1.2556514674886299	48.7292524361868	0.246099830950188	1.9081126087759799	0.00456859327172151	0.141350757446346	0.00456859327172151	0.153759453501229	0.154432837617377	0.455927965362007	0.00456859327172151	0.45518225380711697	0.00456859327172151	0.00456859327172151	0.00045685932717215097	0.00045685932717215097	0.00045685932717215097	0.00045685932717215097	0.00676855734178329	0.00045685932717215097	0.00045685932717215097	0.00045685932717215097	0.00045685932717215097	0.00045685932717215097	0.021635011547221	0.00045685932717215097	0.00045685932717215097	0.00045685932717215097	0.00045685932717215097	0.00045685932717215097	0.00045685932717215097	0.00045685932717215097	0.00415641541020911	0.00045685932717215097	0.00045685932717215097	0.00045685932717215097	0.002600525598161461	0.00045685932717215097	0.00045685932717215097	0.00045685932717215097
341	GUARDA292	Variscite				Variscite	Phosphates,Arsenates,Vanadates	0.45230218698102104	44.2815944018581	2.01035720138297	48.91490297655889	0.680146239374766	2.8332362099014197	0.00452302186981021	0.22255100372438105	0.00452302186981021	0.0651046037624926	0.07005347758785001	0.20990175728617602	0.00452302186981021	0.215844807646955	0.00452302186981021	0.00452302186981021	0.000452302186981021	0.000452302186981021	0.000452302186981021	0.000452302186981021	0.00398440302457854	0.000452302186981021	0.000452302186981021	0.000452302186981021	0.000452302186981021	0.000452302186981021	0.00342112282970385	0.000452302186981021	0.000452302186981021	0.000452302186981021	0.000452302186981021	0.000452302186981021	0.000452302186981021	0.000452302186981021	0.000452302186981021	0.000452302186981021	0.000452302186981021	0.000452302186981021	0.002224641870202311	0.000452302186981021	0.000452302186981021	0.000452302186981021
342	GUARDA293	Variscite				Variscite	Phosphates,Arsenates,Vanadates	0.4594113435001379	47.2482653573707	1.4242814911360901	46.9245066000964	0.5754822069546329	2.08231917273913	0.00459411343500137	0.12425817065575899	0.00459411343500137	0.0580658622469725	0.17423397503872398	0.541616958161367	0.00459411343500137	0.33580752156281896	0.00459411343500137	0.00459411343500137	0.000459411343500138	0.000459411343500138	0.000459411343500138	0.000459411343500138	0.00527340107592053	0.000459411343500138	0.000459411343500138	0.000459411343500138	0.000459411343500138	0.000459411343500138	0.00201443191923238	0.000459411343500138	0.0032079791573224803	0.000459411343500138	0.000459411343500138	0.000459411343500138	0.000459411343500138	0.000459411343500138	0.00464403683093391	0.000459411343500138	0.000459411343500138	0.000459411343500138	0.0026150521348722896	0.000459411343500138	0.000459411343500138	0.000459411343500138
343	GUARDA294	Variscite				Variscite	Phosphates,Arsenates,Vanadates	0.456871732167504	46.5048418827637	2.04921246576965	46.5074301104624	0.9888437147568041	2.6390303130025297	0.00456871732167504	0.32579954352380996	0.00456871732167504	0.097736781862144	0.00456871732167504	0.00456871732167504	0.00456871732167504	0.3682298623844461	0.00456871732167504	0.00456871732167504	0.00208499043729859	0.000456871732167504	0.000456871732167504	0.000456871732167504	0.00469543303394168	0.000456871732167504	0.000456871732167504	0.000456871732167504	0.00636137312536356	0.000456871732167504	0.00545898215450517	0.000456871732167504	0.000456871732167504	0.000456871732167504	0.000456871732167504	0.000456871732167504	0.000456871732167504	0.000456871732167504	0.000456871732167504	0.000456871732167504	0.000456871732167504	0.000456871732167504	0.000456871732167504	0.000456871732167504	0.000456871732167504	0.000456871732167504
344	GUARDA295	Variscite				Variscite	Phosphates,Arsenates,Vanadates	0.46648236466917603	40.6931608420456	6.687050027267588	46.21826063198171	0.896443496171801	2.84797681764033	0.00466482364669176	0.343826764118156	0.00466482364669176	0.28846340890817496	0.111442235837303	0.290497326101776	0.00466482364669176	1.0928442612529001	0.00466482364669176	0.00466482364669176	0.000466482364669176	0.00242587953483512	0.000466482364669176	0.000466482364669176	0.0198617060849239	0.000466482364669176	0.000466482364669176	0.000466482364669176	0.00196985248719008	0.000466482364669176	0.00245452441288701	0.000466482364669176	0.000466482364669176	0.000466482364669176	0.000466482364669176	0.000466482364669176	0.000466482364669176	0.000466482364669176	0.000466482364669176	0.000466482364669176	0.000466482364669176	0.000466482364669176	0.00232016650015064	0.000466482364669176	0.000466482364669176	0.000466482364669176
345	GUARDA296	Variscite				Variscite	Phosphates,Arsenates,Vanadates	0.453815804554539	45.1047363318542	1.7212198504949099	49.879739884532796	0.234268607778466	1.5945640794164602	0.00453815804554539	0.130671051064409	0.00453815804554539	0.0609613224828314	0.0641410583171584	0.162949862893939	0.00453815804554539	0.549341004349304	0.00453815804554539	0.00453815804554539	0.000453815804554539	0.000453815804554539	0.000453815804554539	0.000453815804554539	0.00545145917219356	0.000453815804554539	0.000453815804554539	0.000453815804554539	0.000453815804554539	0.000453815804554539	0.00144267499036237	0.000453815804554539	0.000453815804554539	0.000453815804554539	0.000453815804554539	0.000453815804554539	0.000453815804554539	0.000453815804554539	0.000453815804554539	0.000453815804554539	0.000453815804554539	0.000453815804554539	0.00220700695224092	0.000453815804554539	0.000453815804554539	0.000453815804554539
346	GUARDA297	Variscite				Variscite	Phosphates,Arsenates,Vanadates	0.4593649676989821	42.5916211044984	3.4017705530366498	47.879313673384	0.485012606257347	3.2203492742609603	0.00459364967698983	0.164705688553181	0.00459364967698983	0.143566547240829	0.00459364967698983	0.398088034551045	0.00459364967698983	1.18795753666554	0.00459364967698983	0.00459364967698983	0.000459364967698983	0.000459364967698983	0.000459364967698983	0.000459364967698983	0.0134887340025328	0.000459364967698983	0.000459364967698983	0.000459364967698983	0.000459364967698983	0.000459364967698983	0.00891296142273085	0.000459364967698983	0.00253739898781095	0.000459364967698983	0.000459364967698983	0.000459364967698983	0.000459364967698983	0.000459364967698983	0.000459364967698983	0.000459364967698983	0.000459364967698983	0.000459364967698983	0.0042648971855998394	0.000459364967698983	0.000459364967698983	0.000459364967698983
347	GUARDA298	Chlorite-Serpentine	Quartz			Chlorite-Serpentine	Silicates	0.619895368297944	25.667233875033197	58.297534043424605	1.2256212421568402	0.4354349249553871	1.88311797495079	8.72147025917779	0.431844869576291	0.00619895368297944	0.746847846945546	0.00619895368297944	0.00619895368297944	0.00868832927280602	1.8540804613986104	0.00619895368297944	0.00619895368297944	0.0006198953682979441	0.0171613737629134	0.0006198953682979441	0.0006198953682979441	0.0006198953682979441	0.0006198953682979441	0.0006198953682979441	0.0119673720888708	0.003961896898503179	0.0006198953682979441	0.0112122616602167	0.0006198953682979441	0.0006198953682979441	0.0006198953682979441	0.0006198953682979441	0.0006198953682979441	0.0006198953682979441	0.0006198953682979441	0.0006198953682979441	0.0006198953682979441	0.0006198953682979441	0.0180556431456475	0.0006198953682979441	0.0006198953682979441	0.0006198953682979441	0.0006198953682979441
348	GUARDA299	Variscite				Variscite	Phosphates,Arsenates,Vanadates	0.471839178428007	40.7022933715109	6.5299787029160585	45.7173989008731	0.6073862412265699	2.66625738286878	0.00471839178428007	0.258182373943964	0.00471839178428007	0.175657011293523	0.0698376075801337	0.684945403256903	0.00471839178428007	2.06563241726348	0.00471839178428007	0.00471839178428007	0.000471839178428007	0.000471839178428007	0.000471839178428007	0.000471839178428007	0.00365268844249011	0.000471839178428007	0.000471839178428007	0.000471839178428007	0.0012385643807172099	0.000471839178428007	0.00481025208210609	0.000471839178428007	0.000471839178428007	0.000471839178428007	0.000471839178428007	0.000471839178428007	0.000471839178428007	0.000471839178428007	0.000471839178428007	0.000471839178428007	0.000471839178428007	0.000471839178428007	0.00550196555116383	0.000471839178428007	0.000471839178428007	0.000471839178428007
349	GUARDA300	Variscite				Variscite	Phosphates,Arsenates,Vanadates	0.45946165236717795	43.88878784293671	2.2188635894805198	48.2526704451692	0.5563412771333079	2.37611014748871	0.00459461652367178	0.23788186253353305	0.00459461652367178	0.33576302253752904	0.123113571410859	0.40700830271621297	0.00459461652367178	1.09186419349357	0.00459461652367178	0.00459461652367178	0.000459461652367178	0.000459461652367178	0.000459461652367178	0.000459461652367178	0.005273978551503871	0.000459461652367178	0.000459461652367178	0.000459461652367178	0.000459461652367178	0.000459461652367178	0.00836080793354288	0.000459461652367178	0.000459461652367178	0.000459461652367178	0.000459461652367178	0.000459461652367178	0.000459461652367178	0.000459461652367178	0.000459461652367178	0.000459461652367178	0.000459461652367178	0.000459461652367178	0.0035802206677961897	0.000459461652367178	0.000459461652367178	0.000459461652367178
350	GUARDA301	Variscite				Variscite	Phosphates,Arsenates,Vanadates	0.473077371887549	45.4013661767716	1.5321743901332199	45.32876659808311	0.467174971739233	2.27037103749587	0.00473077371887549	0.20019442654855105	0.00473077371887549	0.208732406339755	0.131776685388958	0.411517992354678	0.00473077371887549	3.5192144794206204	0.00473077371887549	0.00473077371887549	0.00047307737188754905	0.00047307737188754905	0.00047307737188754905	0.00047307737188754905	0.00385170172781566	0.00101838843652586	0.00047307737188754905	0.00047307737188754905	0.00047307737188754905	0.00047307737188754905	0.0108903630729178	0.00047307737188754905	0.00047307737188754905	0.00047307737188754905	0.00047307737188754905	0.00047307737188754905	0.00047307737188754905	0.00047307737188754905	0.00047307737188754905	0.00047307737188754905	0.00047307737188754905	0.00047307737188754905	0.0043922077080468785	0.00047307737188754905	0.00047307737188754905	0.00047307737188754905
351	GUARDA302	Variscite				Variscite	Phosphates,Arsenates,Vanadates	0.457868872400533	45.5567819139192	1.84989784409074	47.517606152065106	0.6658093210016489	2.51640599181371	0.00457868872400533	0.17959226194262098	0.00457868872400533	0.140611954463155	0.112350534038841	0.360775592396527	0.00457868872400533	0.582451512137772	0.00457868872400533	0.00457868872400533	0.000457868872400533	0.000457868872400533	0.000457868872400533	0.000457868872400533	0.007577979789336391	0.000457868872400533	0.000457868872400533	0.000457868872400533	0.00700233153408713	0.000457868872400533	0.00291111928869935	0.000457868872400533	0.00348352555343814	0.000457868872400533	0.000457868872400533	0.000457868872400533	0.000457868872400533	0.000457868872400533	0.000457868872400533	0.000457868872400533	0.000457868872400533	0.000457868872400533	0.00473177558103894	0.000457868872400533	0.000457868872400533	0.000457868872400533
352	GUARDA303	Variscite				Variscite	Phosphates,Arsenates,Vanadates	0.496008718590925	40.550394784603206	3.67825301124914	41.9809070933436	0.675320666453334	2.70978867502128	0.697619301123203	0.367074669230172	0.00496008718590925	0.19232293264770198	0.17224282972544194	0.415725439575978	0.00496008718590925	7.993960551408191	0.00496008718590925	0.00496008718590925	0.000496008718590925	0.00227596536520767	0.000496008718590925	0.000496008718590925	0.000496008718590925	0.0236789817665699	0.000496008718590925	0.000496008718590925	0.000496008718590925	0.000496008718590925	0.00810151923507497	0.000496008718590925	0.000496008718590925	0.000496008718590925	0.000496008718590925	0.000496008718590925	0.000496008718590925	0.000496008718590925	0.000496008718590925	0.000496008718590925	0.000496008718590925	0.000496008718590925	0.00408429395247571	0.000496008718590925	0.000496008718590925	0.000496008718590925
353	GUARDA304	Variscite				Variscite	Phosphates,Arsenates,Vanadates	0.47767167329868	42.380216271086	10.858122590372501	42.4338815167059	0.416286542481757	2.33243911559948	0.0047767167329868	0.22085074370538801	0.0047767167329868	0.054286541933792	0.0047767167329868	0.17803825349120006	0.0047767167329868	0.5848045895501971	0.0047767167329868	0.0047767167329868	0.00443499649460582	0.00047767167329868	0.00047767167329868	0.00047767167329868	0.00350657243952743	0.00047767167329868	0.00047767167329868	0.00047767167329868	0.00047767167329868	0.00047767167329868	0.0104725000723204	0.00047767167329868	0.00047767167329868	0.00047767167329868	0.00047767167329868	0.00047767167329868	0.00047767167329868	0.00047767167329868	0.00438600053824919	0.00047767167329868	0.00047767167329868	0.00047767167329868	0.00047767167329868	0.00047767167329868	0.00047767167329868	0.00047767167329868
354	GUARDA305	Variscite				Variscite	Phosphates,Arsenates,Vanadates	0.468084010270475	42.776029544308294	4.1965060689337	45.617865147629004	0.5045846349016729	3.37773118948633	0.00468084010270475	0.270609973500846	0.00468084010270475	0.27390546989943	0.130202002778309	0.5142118368076299	0.00468084010270475	1.79731854816542	0.00468084010270475	0.00468084010270475	0.000468084010270475	0.000468084010270475	0.000468084010270475	0.000468084010270475	0.0186179006247299	0.000468084010270475	0.000468084010270475	0.000468084010270475	0.000468084010270475	0.000468084010270475	0.0116477100687755	0.000468084010270475	0.00341489116403682	0.000468084010270475	0.000468084010270475	0.000468084010270475	0.000468084010270475	0.000468084010270475	0.000468084010270475	0.000468084010270475	0.000468084010270475	0.000468084010270475	0.00416477069099456	0.000468084010270475	0.000468084010270475	0.000468084010270475
355	GUARDA306	Variscite				Variscite	Phosphates,Arsenates,Vanadates	0.47309266252319	43.7788679275453	4.53855638467591	45.143737819034996	0.39975297029797896	2.21305941399776	0.0047309266252319	0.205158702396652	0.0047309266252319	0.26013326253181396	0.0047309266252319	0.573941940763959	0.0047309266252319	2.34822374652705	0.0047309266252319	0.0047309266252319	0.00047309266252319005	0.00047309266252319005	0.00047309266252319005	0.00047309266252319005	0.0149021473473042	0.00047309266252319005	0.00047309266252319005	0.00047309266252319005	0.00047309266252319005	0.00047309266252319005	0.00238558520521647	0.00047309266252319005	0.00047309266252319005	0.00047309266252319005	0.00047309266252319005	0.00047309266252319005	0.00047309266252319005	0.00047309266252319005	0.00494174797008471	0.00047309266252319005	0.00047309266252319005	0.00047309266252319005	0.00303281286834429	0.00047309266252319005	0.00047309266252319005	0.00047309266252319005
356	GUARDA307	Variscite				Variscite	Phosphates,Arsenates,Vanadates	0.47576110248082104	42.8211441037636	2.78121622949265	45.50373703355661	0.9197652255695972	2.0298693018398897	0.00475761102480821	0.3538709133428129	0.00475761102480821	0.18079458612668692	0.10712142918328699	0.34705782400756896	0.00475761102480821	4.33599016418012	0.00475761102480821	0.00475761102480821	0.011904134846323999	0.000475761102480821	0.000475761102480821	0.000475761102480821	0.0760105228997548	0.000475761102480821	0.000475761102480821	0.000475761102480821	0.00553841959062357	0.000475761102480821	0.00385932666662071	0.000475761102480821	0.00421466323198226	0.000475761102480821	0.000475761102480821	0.000475761102480821	0.000475761102480821	0.000475761102480821	0.000475761102480821	0.000475761102480821	0.000475761102480821	0.000475761102480821	0.00741445873996085	0.000475761102480821	0.000475761102480821	0.000475761102480821
357	GUARDA308	Variscite				Variscite	Phosphates,Arsenates,Vanadates	0.47207556333459294	44.7108851123546	3.15417409505916	45.093321099205596	0.646858374837451	2.20483923896498	0.00472075563334593	0.249241951199161	0.00472075563334593	0.49962078339002797	0.0716333105213067	0.48010146528835496	0.00472075563334593	2.34850090438923	0.00472075563334593	0.00472075563334593	0.00047207556333459297	0.00047207556333459297	0.00047207556333459297	0.00047207556333459297	0.0136099305518102	0.00047207556333459297	0.00047207556333459297	0.00047207556333459297	0.00047207556333459297	0.00047207556333459297	0.0116952860336773	0.00047207556333459297	0.00250920830954291	0.00047207556333459297	0.00047207556333459297	0.00047207556333459297	0.00047207556333459297	0.00047207556333459297	0.00047207556333459297	0.00047207556333459297	0.00047207556333459297	0.00047207556333459297	0.005191657203845479	0.00047207556333459297	0.00047207556333459297	0.00047207556333459297
358	GUARDA309	Variscite				Variscite	Phosphates,Arsenates,Vanadates	0.491302049020925	38.0368515426118	14.678359383745	40.087100227597396	0.986588456518002	2.12749725092249	0.660338704692045	0.43187212902358296	0.00491302049020925	0.11064483022636801	0.114381891197601	0.378520657046277	0.00491302049020925	1.85066342612663	0.00491302049020925	0.00491302049020925	0.000491302049020925	0.00172834920885305	0.000491302049020925	0.000491302049020925	0.0038033580047534296	0.000491302049020925	0.000491302049020925	0.000491302049020925	0.0012335819537160901	0.000491302049020925	0.00484709993114566	0.000491302049020925	0.000491302049020925	0.000491302049020925	0.000491302049020925	0.000491302049020925	0.000491302049020925	0.000491302049020925	0.000491302049020925	0.000491302049020925	0.000491302049020925	0.000491302049020925	0.00282373103609705	0.000491302049020925	0.000491302049020925	0.000491302049020925
359	GUARDA207	Variscite				Variscite	Phosphates,Arsenates,Vanadates	0.483801629413466	37.958399504092604	14.494583123413902	43.216165501546	0.33138751659138205	1.5384755340981695	0.00483801629413466	0.230807105004877	0.00483801629413466	0.183344716768552	0.0577424111113399	0.6067525243105649	0.00483801629413466	0.84640378178343	0.00483801629413466	0.00483801629413466	0.000483801629413466	0.000483801629413466	0.000483801629413466	0.000483801629413466	0.0036161462917639795	0.000483801629413466	0.000483801629413466	0.000483801629413466	0.0038651123098542212	0.000483801629413466	0.00625806720498871	0.000483801629413466	0.000483801629413466	0.000483801629413466	0.000483801629413466	0.000483801629413466	0.000483801629413466	0.000483801629413466	0.000483801629413466	0.000483801629413466	0.000483801629413466	0.000483801629413466	0.0021122038532005397	0.000483801629413466	0.000483801629413466	0.000483801629413466
360	GUARDA208	Variscite				Variscite	Phosphates,Arsenates,Vanadates	0.45806674546682297	45.7197535720774	2.04560196604768	48.68012869029321	0.345478911584148	1.41787486544639	0.0045806674546682285	0.0875490610877755	0.0045806674546682285	0.132538584509485	0.0415427027611151	0.25486327691274696	0.0045806674546682285	0.7678328953916981	0.00528541541950079	0.0045806674546682285	0.0004580667454668231	0.0004580667454668231	0.0004580667454668231	0.0004580667454668231	0.00556366272089385	0.0004580667454668231	0.0004580667454668231	0.0004580667454668231	0.0004580667454668231	0.0004580667454668231	0.0009038412499345367	0.0004580667454668231	0.0004580667454668231	0.0004580667454668231	0.0004580667454668231	0.0004580667454668231	0.0004580667454668231	0.0004580667454668231	0.0038201169068499295	0.0004580667454668231	0.0004580667454668231	0.0004580667454668231	0.00334152033167288	0.0004580667454668231	0.0004580667454668231	0.0004580667454668231
361	GUARDA209	Variscite				Variscite	Phosphates,Arsenates,Vanadates	0.4584983512141971	43.889551606629496	1.21819999884648	50.413650794656895	0.219381307162376	1.1248406658702	0.00458498351214197	0.08568672714692199	0.00458498351214197	0.262357570763926	0.13878616025525	0.542656906949029	0.00458498351214197	1.58243302378054	0.00458498351214197	0.00458498351214197	0.000458498351214197	0.000458498351214197	0.000458498351214197	0.000458498351214197	0.0114437937691272	0.000458498351214197	0.000458498351214197	0.000458498351214197	0.000458498351214197	0.000458498351214197	0.0099516216719735	0.000458498351214197	0.000458498351214197	0.000458498351214197	0.000458498351214197	0.000458498351214197	0.000458498351214197	0.000458498351214197	0.00448031410503301	0.000458498351214197	0.000458498351214197	0.000458498351214197	0.00334466882344703	0.000458498351214197	0.000458498351214197	0.000458498351214197
362	GUARDA210	Variscite				Variscite	Phosphates,Arsenates,Vanadates	0.45432522071263204	47.1267702258887	0.804957200735645	48.7023024742225	0.238782906082591	1.9145738990764496	0.004543252207126321	0.0660890273156007	0.004543252207126321	0.060175525922203	0.0382602802571001	0.29917869753828197	0.004543252207126321	0.24357591741671106	0.004543252207126321	0.004543252207126321	0.00045432522071263203	0.00045432522071263203	0.00045432522071263203	0.00045432522071263203	0.00685229304350224	0.00045432522071263203	0.00045432522071263203	0.00045432522071263203	0.00045432522071263203	0.00045432522071263203	0.00224114651101338	0.00045432522071263203	0.00045432522071263203	0.00045432522071263203	0.00045432522071263203	0.00045432522071263203	0.00045432522071263203	0.00045432522071263203	0.00738646850286733	0.00045432522071263203	0.00045432522071263203	0.00045432522071263203	0.00045432522071263203	0.00045432522071263203	0.00045432522071263203	0.00045432522071263203
363	GUARDA211	Variscite				Variscite	Phosphates,Arsenates,Vanadates	0.45082137412753	44.096853281395	1.8133982779130104	51.0766906234511	0.235957038610728	1.4996010278453702	0.0045082137412753	0.13183358712447302	0.0045082137412753	0.0624427206732304	0.0583195174021518	0.35756353313753597	0.0045082137412753	0.15895197164600305	0.0045082137412753	0.0045082137412753	0.00045082137412752997	0.00045082137412752997	0.00045082137412752997	0.00045082137412752997	0.00535531650214225	0.00045082137412752997	0.00045082137412752997	0.00045082137412752997	0.00045082137412752997	0.00045082137412752997	0.00045082137412752997	0.00045082137412752997	0.00045082137412752997	0.00045082137412752997	0.00045082137412752997	0.009445223931845893	0.00328861779899096	0.00045082137412752997	0.00394957652339846	0.00045082137412752997	0.00045082137412752997	0.00045082137412752997	0.00216753023205831	0.00045082137412752997	0.00045082137412752997	0.00045082137412752997
364	GUARDA212	Variscite				Variscite	Phosphates,Arsenates,Vanadates	0.489482563970794	38.3288322143938	10.8397251437292	43.004900760617396	0.45528290884619704	1.76365607605048	0.00489482563970794	0.402548662819437	0.00489482563970794	0.23529767474393598	0.0479470376941279	0.8516710432040501	0.00489482563970794	3.49487658218417	0.00489482563970794	0.00489482563970794	0.000489482563970795	0.000489482563970795	0.000489482563970795	0.000489482563970795	0.0299221876483041	0.000489482563970795	0.000489482563970795	0.000489482563970795	0.00391049754370642	0.000489482563970795	0.0042389198625025	0.000489482563970795	0.000489482563970795	0.000489482563970795	0.000489482563970795	0.000489482563970795	0.000489482563970795	0.000489482563970795	0.00531911808206827	0.000489482563970795	0.000489482563970795	0.000489482563970795	0.00562654729516028	0.000489482563970795	0.000489482563970795	0.000489482563970795
365	GUARDA213	Variscite				Variscite	Phosphates,Arsenates,Vanadates	0.470294351198346	43.2884494035162	5.9938458275925175	45.4565742739433	0.3778784306571861	2.09489932292611	0.00470294351198346	0.265199170045477	0.00470294351198346	0.204458717873223	0.00470294351198346	0.35528044686266297	0.00470294351198346	1.4108409464814902	0.00470294351198346	0.00470294351198346	0.000470294351198346	0.000470294351198346	0.000470294351198346	0.000470294351198346	0.0146256885599977	0.000470294351198346	0.000470294351198346	0.000470294351198346	0.000470294351198346	0.000470294351198346	0.00525848722071289	0.000470294351198346	0.000470294351198346	0.000470294351198346	0.000470294351198346	0.0105943753908592	0.000470294351198346	0.000470294351198346	0.00748762803272575	0.000470294351198346	0.000470294351198346	0.000470294351198346	0.00480820419849096	0.000470294351198346	0.000470294351198346	0.000470294351198346
366	GUARDA214	Variscite				Variscite	Phosphates,Arsenates,Vanadates	0.46369371993001296	39.1015374701489	4.84546316272245	50.3037474864734	0.20812703149697104	1.49140643008237	0.00463693719930013	0.312037018476781	0.00463693719930013	0.261261821850386	0.0526117879391361	0.975436939109639	0.00463693719930013	1.9098252756934802	0.00463693719930013	0.00463693719930013	0.000463693719930013	0.000463693719930013	0.000463693719930013	0.000463693719930013	0.0245704074653927	0.000463693719930013	0.000463693719930013	0.000463693719930013	0.000463693719930013	0.000463693719930013	0.00249068142994942	0.000463693719930013	0.000463693719930013	0.000463693719930013	0.000463693719930013	0.000463693719930013	0.000463693719930013	0.000463693719930013	0.0047263870029089	0.000463693719930013	0.000463693719930013	0.000463693719930013	0.00766202941470427	0.000463693719930013	0.000463693719930013	0.000463693719930013
367	GUARDA215	Variscite				Variscite	Phosphates,Arsenates,Vanadates	0.4555774533564729	41.161529283077996	1.8964415193842	51.5472930387474	0.3893581479091501	1.6163039861394501	0.00455577453356473	0.22961885717353	0.00455577453356473	0.3549101308973379	0.0418535291450727	0.5744222217487951	0.00455577453356473	1.65727566746114	0.00455577453356473	0.00455577453356473	0.00293939438951553	0.00045557745335647305	0.00045557745335647305	0.00045557745335647305	0.0245659874477477	0.00045557745335647305	0.00045557745335647305	0.00045557745335647305	0.00045557745335647305	0.00045557745335647305	0.0024470857684893398	0.00045557745335647305	0.00045557745335647305	0.00045557745335647305	0.00045557745335647305	0.00045557745335647305	0.00045557745335647305	0.00045557745335647305	0.00402962114416895	0.00045557745335647305	0.00045557745335647305	0.00045557745335647305	0.00677260762381272	0.00045557745335647305	0.00045557745335647305	0.00045557745335647305
368	GUARDA216	Variscite				Variscite	Phosphates,Arsenates,Vanadates	0.455734414525261	45.7469049629099	1.7259003855761699	49.3568581036214	0.15878207767458402	1.450251038155	0.00455734414525261	0.11519011974502001	0.00455734414525261	0.0987311901440858	0.0698693764956674	0.42544327411831995	0.00455734414525261	0.34348395572331	0.00455734414525261	0.00455734414525261	0.000455734414525261	0.000455734414525261	0.000455734414525261	0.000455734414525261	0.0027372532305113	0.000455734414525261	0.000455734414525261	0.000455734414525261	0.000455734414525261	0.000455734414525261	0.009042349494548829	0.000455734414525261	0.000455734414525261	0.000455734414525261	0.000455734414525261	0.000455734414525261	0.000455734414525261	0.000455734414525261	0.0041461811783951	0.000455734414525261	0.000455734414525261	0.000455734414525261	0.0027452363184997802	0.000455734414525261	0.000455734414525261	0.000455734414525261
369	GUARDA217	Variscite				Variscite	Phosphates,Arsenates,Vanadates	0.5002753365184539	35.3485630817742	19.8059869653375	37.885511730843504	1.1531611780634399	1.87606779229233	0.9251088759088499	0.4954321100458471	0.00500275336518454	0.22052373452565197	0.139745554525884	0.31914249004379397	0.00500275336518454	1.17577469635683	0.00500275336518454	0.00500275336518454	0.0005002753365184541	0.0005002753365184541	0.0005002753365184541	0.0005002753365184541	0.00454055189173472	0.0005002753365184541	0.0005002753365184541	0.0005002753365184541	0.0819898862406414	0.0005002753365184541	0.00230329344621756	0.0005002753365184541	0.00448396862330245	0.0005002753365184541	0.0005002753365184541	0.0005002753365184541	0.0005002753365184541	0.0005002753365184541	0.0033714115846581	0.0036567431792166897	0.0005002753365184541	0.02018149977654	0.00342824767771695	0.0005002753365184541	0.0005002753365184541	0.0005002753365184541
370	GUARDA218	Variscite				Variscite	Phosphates,Arsenates,Vanadates	0.468705740529636	42.056707963883	2.1864033849666202	48.75499084989511	0.26534651249572305	1.44578202332625	0.00468705740529636	0.33377069301651296	0.00468705740529636	0.294538380828785	0.124302433248702	0.34777035675116097	0.00468705740529636	3.65958929256222	0.00468705740529636	0.00468705740529636	0.000468705740529636	0.000468705740529636	0.000468705740529636	0.000468705740529636	0.000468705740529636	0.000468705740529636	0.000468705740529636	0.000468705740529636	0.0023536923742643197	0.000468705740529636	0.0144376823082553	0.000468705740529636	0.000468705740529636	0.000468705740529636	0.000468705740529636	0.000468705740529636	0.000468705740529636	0.000468705740529636	0.000468705740529636	0.00554316907328085	0.000468705740529636	0.000468705740529636	0.00424801002745843	0.000468705740529636	0.000468705740529636	0.000468705740529636
371	GUARDA219	Variscite				Variscite	Phosphates,Arsenates,Vanadates	0.46085000996165504	44.7088730107452	1.58725374625568	47.782947762383095	0.447194130065723	2.45700005311009	0.00460850009961655	0.19191543156494892	0.00460850009961655	0.17782396398336606	0.0819618603559458	0.721551644568396	0.00460850009961655	1.32193684476242	0.00460850009961655	0.00460850009961655	0.000460850009961655	0.000460850009961655	0.000460850009961655	0.000460850009961655	0.013286298036853996	0.00332634138706795	0.000460850009961655	0.000460850009961655	0.00110452524642716	0.000460850009961655	0.00409199890455297	0.000460850009961655	0.000460850009961655	0.000460850009961655	0.000460850009961655	0.000460850009961655	0.000460850009961655	0.000460850009961655	0.000460850009961655	0.000460850009961655	0.000460850009961655	0.000460850009961655	0.00440602662190474	0.000460850009961655	0.000460850009961655	0.000460850009961655
372	GUARDA220	Variscite				Variscite	Phosphates,Arsenates,Vanadates	0.46827314401084497	42.150657217902996	2.2894280008591403	48.596151420819396	0.22347408307442101	1.6425885883709	0.00468273144010845	0.202718175771949	0.00468273144010845	0.306103718137743	0.00468273144010845	0.49856914478883707	0.00468273144010845	3.5585237148414803	0.00468273144010845	0.00468273144010845	0.0004682731440108449	0.0004682731440108449	0.0004682731440108449	0.0004682731440108449	0.0145003295975169	0.0004682731440108449	0.0004682731440108449	0.0004682731440108449	0.0004682731440108449	0.0004682731440108449	0.0038499173244774796	0.0004682731440108449	0.0004682731440108449	0.0004682731440108449	0.0004682731440108449	0.0004682731440108449	0.0004682731440108449	0.0004682731440108449	0.0004682731440108449	0.0004682731440108449	0.0004682731440108449	0.0004682731440108449	0.004891054115393739	0.0004682731440108449	0.0004682731440108449	0.0004682731440108449
373	GUARDA221	Variscite				Variscite	Phosphates,Arsenates,Vanadates	0.498903537241952	34.9887030409978	4.95155321242022	45.344104502701704	0.627442003168918	1.94846811653451	0.004989035372419521	0.289298822433828	0.004989035372419521	0.31559945489975	0.004989035372419521	0.265494670272421	0.004989035372419521	10.69375097348	0.004989035372419521	0.004989035372419521	0.000498903537241953	0.000498903537241953	0.000498903537241953	0.000498903537241953	0.014982688112896	0.0092868040134438	0.000498903537241953	0.000498903537241953	0.00273309401821658	0.000498903537241953	0.003554846303684	0.000498903537241953	0.000498903537241953	0.000498903537241953	0.000498903537241953	0.000498903537241953	0.0042163362723944	0.000498903537241953	0.000498903537241953	0.000498903537241953	0.000498903537241953	0.000498903537241953	0.000498903537241953	0.000498903537241953	0.000498903537241953	0.000498903537241953
374	GUARDA222	Variscite				Variscite	Phosphates,Arsenates,Vanadates	0.4719682650747871	42.20164536977921	6.03601785471112	46.281201368706	0.335942476887294	1.60123055685598	0.004719682650747871	0.141668202725927	0.004719682650747871	0.140800694116363	0.0563300822828845	1.13689563044498	0.004719682650747871	1.52961834176534	0.004719682650747871	0.004719682650747871	0.000471968265074787	0.000471968265074787	0.000471968265074787	0.000471968265074787	0.0215441588125754	0.000471968265074787	0.000471968265074787	0.000471968265074787	0.00393217111965983	0.000471968265074787	0.00222470352080766	0.000471968265074787	0.000471968265074787	0.000471968265074787	0.000471968265074787	0.000471968265074787	0.000471968265074787	0.000471968265074787	0.000471968265074787	0.000471968265074787	0.000471968265074787	0.000471968265074787	0.00333859839345525	0.000471968265074787	0.000471968265074787	0.000471968265074787
375	GUARDA223	Variscite				Variscite	Phosphates,Arsenates,Vanadates	0.46388441719597706	41.5453522405336	3.87707278790855	47.5035974535814	0.658206554530411	3.00432223819533	0.004638844171959771	0.18878074865178893	0.004638844171959771	0.2928653788134289	0.124116536578485	0.538682612321969	0.004638844171959771	1.73600509176806	0.004638844171959771	0.004638844171959771	0.00046388441719597695	0.00046388441719597695	0.00046388441719597695	0.00046388441719597695	0.00705838386059386	0.00046388441719597695	0.00046388441719597695	0.00046388441719597695	0.00046388441719597695	0.00046388441719597695	0.00305106825306483	0.00046388441719597695	0.00246567016956694	0.00046388441719597695	0.00046388441719597695	0.009589897565097141	0.00046388441719597695	0.00046388441719597695	0.00629141531198317	0.00046388441719597695	0.00046388441719597695	0.00046388441719597695	0.004793942305368761	0.00046388441719597695	0.00046388441719597695	0.00046388441719597695
376	GUARDA224	Variscite				Variscite	Phosphates,Arsenates,Vanadates	0.461945286669738	41.307824820922896	3.07513942658979	50.43218391829221	0.243796451979163	1.16418030778771	0.00461945286669738	0.19974828629139602	0.00461945286669738	0.121694070338759	0.127134249128611	0.398191933005186	0.00461945286669738	2.3239127735159104	0.00461945286669738	0.00461945286669738	0.0185371302836973	0.000461945286669738	0.000461945286669738	0.000461945286669738	0.0614718575064371	0.000461945286669738	0.000461945286669738	0.000461945286669738	0.0031632866012536198	0.000461945286669738	0.00319022988031587	0.000461945286669738	0.00784753327015812	0.000461945286669738	0.000461945286669738	0.000461945286669738	0.000461945286669738	0.000461945286669738	0.00568140947298304	0.000461945286669738	0.000461945286669738	0.000461945286669738	0.0101349698153018	0.000461945286669738	0.000461945286669738	0.000461945286669738
377	GUARDA225	Variscite				Variscite	Phosphates,Arsenates,Vanadates	0.463190086412427	42.9950335307232	5.85679414231017	47.9989587383426	0.24170836387024	1.22898898527371	0.00463190086412427	0.14527419996517302	0.00463190086412427	0.0965725251717472	0.00463190086412427	0.45217956739546905	0.00463190086412427	0.472023418707695	0.00463190086412427	0.00463190086412427	0.00046319008641242695	0.00046319008641242695	0.00046319008641242695	0.00046319008641242695	0.00358573249671936	0.00046319008641242695	0.00046319008641242695	0.00046319008641242695	0.00046319008641242695	0.00046319008641242695	0.00375735183663505	0.00046319008641242695	0.00046319008641242695	0.00046319008641242695	0.00046319008641242695	0.00046319008641242695	0.00046319008641242695	0.00046319008641242695	0.00046319008641242695	0.00046319008641242695	0.00046319008641242695	0.00046319008641242695	0.00209901006276977	0.00046319008641242695	0.00046319008641242695	0.00046319008641242695
378	GUARDA226	Variscite				Variscite	Phosphates,Arsenates,Vanadates	0.4796540668984761	39.0577994019709	9.6275802240345	44.814531343046	0.556105479308058	1.75800995520787	0.00479654066898476	0.3754366005939721	0.00479654066898476	0.41615378858699503	0.00479654066898476	0.285323876628392	0.00479654066898476	2.53290329176042	0.00479654066898476	0.00479654066898476	0.000479654066898476	0.000479654066898476	0.000479654066898476	0.000479654066898476	0.0290652874151662	0.000479654066898476	0.000479654066898476	0.000479654066898476	0.0109485064345692	0.000479654066898476	0.00199803281396804	0.000479654066898476	0.000479654066898476	0.000479654066898476	0.000479654066898476	0.000479654066898476	0.000479654066898476	0.000479654066898476	0.00585880209757215	0.00425448745277886	0.000479654066898476	0.000479654066898476	0.004294222649215421	0.000479654066898476	0.000479654066898476	0.000479654066898476
379	GUARDA227	Variscite				Variscite	Phosphates,Arsenates,Vanadates	0.4623833203462721	43.9848516912304	1.1898323860218998	49.362636454956295	0.253834885779613	1.39967148395934	0.004623833203462721	0.10925620149905699	0.004623833203462721	0.164602163885359	0.10665077959382599	0.254686096905863	0.004623833203462721	2.6110230113921897	0.004623833203462721	0.004623833203462721	0.0116421696496087	0.000462383320346272	0.000462383320346272	0.000462383320346272	0.0375228983169875	0.000462383320346272	0.000462383320346272	0.000462383320346272	0.000462383320346272	0.000462383320346272	0.0025850159319543	0.000462383320346272	0.00260226152149023	0.000462383320346272	0.000462383320346272	0.000462383320346272	0.000462383320346272	0.000462383320346272	0.00393401696192179	0.000462383320346272	0.000462383320346272	0.000462383320346272	0.00799811988219858	0.000462383320346272	0.000462383320346272	0.000462383320346272
380	GUARDA228	Variscite				Variscite	Phosphates,Arsenates,Vanadates	0.464522094269838	44.23633815156049	4.632650645684129	47.02705064456511	0.39424972504935396	1.6231410949846201	0.00464522094269838	0.17733389995330398	0.00464522094269838	0.10946600420673501	0.192494629383147	0.628582478514228	0.00464522094269838	0.460071931848236	0.00464522094269838	0.00464522094269838	0.000464522094269838	0.000464522094269838	0.000464522094269838	0.000464522094269838	0.0028520349612146697	0.000464522094269838	0.000464522094269838	0.000464522094269838	0.0014844349052220301	0.000464522094269838	0.00478657774942611	0.000464522094269838	0.000464522094269838	0.000464522094269838	0.000464522094269838	0.000464522094269838	0.00318194122042323	0.000464522094269838	0.0053609238408700004	0.000464522094269838	0.000464522094269838	0.000464522094269838	0.00246444437965761	0.000464522094269838	0.000464522094269838	0.000464522094269838
381	GUARDA229	Variscite				Variscite	Phosphates,Arsenates,Vanadates	0.4573450481005739	44.8834450344614	2.95739484370821	49.1123968050844	0.20613337320815	1.3608111614569398	0.00457345048100574	0.11890651732142304	0.00457345048100574	0.101946469660374	0.00457345048100574	0.19377089410061601	0.00457345048100574	0.545587377642765	0.0042682330180936895	0.00457345048100574	0.00726904130207376	0.00391730233919121	0.0004573450481005741	0.0004573450481005741	0.00262484144421194	0.0004573450481005741	0.0004573450481005741	0.0004573450481005741	0.0004573450481005741	0.0004573450481005741	0.00265711737583645	0.0004573450481005741	0.0004573450481005741	0.0004573450481005741	0.0004573450481005741	0.0004573450481005741	0.0004573450481005741	0.0004573450481005741	0.00404525566932527	0.0004573450481005741	0.0004573450481005741	0.0004573450481005741	0.00409449559504244	0.0004573450481005741	0.0004573450481005741	0.0004573450481005741
382	GUARDA230	Variscite				Variscite	Phosphates,Arsenates,Vanadates	0.462715367093674	44.459912241953	2.4535364951963596	48.0855590192461	0.34970659216093897	1.68600688201664	0.0046271536709367395	0.116146429286949	0.0046271536709367395	0.190240425019397	0.0046271536709367395	0.395207120790639	0.0046271536709367395	1.70942443164287	0.0046271536709367395	0.0046271536709367395	0.00262136927821928	0.000462715367093674	0.000462715367093674	0.000462715367093674	0.0369322481410022	0.000462715367093674	0.000462715367093674	0.000462715367093674	0.000462715367093674	0.000462715367093674	0.00258687228380441	0.000462715367093674	0.000462715367093674	0.000462715367093674	0.000462715367093674	0.000462715367093674	0.000462715367093674	0.000462715367093674	0.00467743610910967	0.000462715367093674	0.000462715367093674	0.000462715367093674	0.00557457585114235	0.000462715367093674	0.000462715367093674	0.000462715367093674
383	GUARDA231	Variscite				Variscite	Phosphates,Arsenates,Vanadates	0.47435023471328897	41.0897847857212	6.77365717043848	46.6052857649699	0.140263263414909	1.3208212036262	0.00474350234713289	0.348797380532977	0.00474350234713289	0.430182457411241	0.0723509348616517	0.36810585373261795	0.00474350234713289	2.3066442786057997	0.00474350234713289	0.00474350234713289	0.00047435023471328896	0.00047435023471328896	0.00047435023471328896	0.00047435023471328896	0.0154482604935857	0.00047435023471328896	0.00047435023471328896	0.00047435023471328896	0.00047435023471328896	0.00047435023471328896	0.00691578764545158	0.00047435023471328896	0.00047435023471328896	0.00047435023471328896	0.00047435023471328896	0.00047435023471328896	0.003544650806504429	0.00047435023471328896	0.00515467780962129	0.00047435023471328896	0.00047435023471328896	0.00047435023471328896	0.00359137784778782	0.00047435023471328896	0.00047435023471328896	0.00047435023471328896
384	GUARDA232	Variscite				Variscite	Phosphates,Arsenates,Vanadates	0.45257831843409	44.569453880747396	1.3023813315236998	51.0315879785298	0.20977273274892602	1.15589396194704	0.0045257831843409	0.0848062071819955	0.0045257831843409	0.0991820369016985	0.0542823902797748	0.44887037236799	0.0045257831843409	0.54476344462601	0.0045257831843409	0.0045257831843409	0.00045257831843409005	0.00045257831843409005	0.00045257831843409005	0.00045257831843409005	0.007611231430380309	0.00045257831843409005	0.00045257831843409005	0.00045257831843409005	0.00045257831843409005	0.00045257831843409005	0.0009426234379382301	0.00045257831843409005	0.00045257831843409005	0.00045257831843409005	0.00045257831843409005	0.00045257831843409005	0.00045257831843409005	0.00045257831843409005	0.00045257831843409005	0.00045257831843409005	0.00045257831843409005	0.00045257831843409005	0.003376516882486989	0.00045257831843409005	0.00045257831843409005	0.00045257831843409005
385	GUARDA233	Variscite				Variscite	Phosphates,Arsenates,Vanadates	0.4542199224416429	43.6161894467321	2.04491960097993	50.317607240868504	0.347536328680396	1.73333910036405	0.00454219922441643	0.160027578843156	0.00454219922441643	0.0483949611308914	0.169946836043691	0.536195454255482	0.00454219922441643	0.519410587288447	0.00423906737045295	0.00454219922441643	0.000454219922441643	0.000454219922441643	0.000454219922441643	0.000454219922441643	0.00260690540361851	0.000454219922441643	0.000454219922441643	0.000454219922441643	0.000454219922441643	0.000454219922441643	0.0026389607876663	0.000454219922441643	0.0029350323284399998	0.000454219922441643	0.000454219922441643	0.00846372526288775	0.000454219922441643	0.000454219922441643	0.000454219922441643	0.000454219922441643	0.000454219922441643	0.000454219922441643	0.00225917618235689	0.000454219922441643	0.000454219922441643	0.000454219922441643
386	GUARDA234	Variscite				Variscite	Phosphates,Arsenates,Vanadates	0.460412315814766	40.153066218708794	3.27919798940458	49.23545908019921	0.6934906653367139	2.81208673117667	0.00460412315814766	0.33602126447382397	0.00460412315814766	0.22574794852764002	0.20606573751671808	0.977388864905644	0.00460412315814766	1.5480637575528402	0.00460412315814766	0.00460412315814766	0.000460412315814766	0.000460412315814766	0.000460412315814766	0.000460412315814766	0.0131507748837938	0.000460412315814766	0.000460412315814766	0.000460412315814766	0.0160266784208518	0.000460412315814766	0.00383575988795955	0.000460412315814766	0.000460412315814766	0.000460412315814766	0.000460412315814766	0.000460412315814766	0.000460412315814766	0.000460412315814766	0.000460412315814766	0.000460412315814766	0.000460412315814766	0.000460412315814766	0.00483439292648829	0.000460412315814766	0.000460412315814766	0.000460412315814766
387	GUARDA235	Variscite				Variscite	Phosphates,Arsenates,Vanadates	0.4571620952714221	40.7208385187339	3.99082894419422	50.1690161560063	0.5789388979419761	2.04426898004022	0.00457162095271422	0.19015150776422501	0.00457162095271422	0.161883918249537	0.160009425595569	0.5041479064324821	0.00457162095271422	0.942239361907793	0.00457162095271422	0.00457162095271422	0.000457162095271422	0.000457162095271422	0.000457162095271422	0.000457162095271422	0.0154986749151039	0.000457162095271422	0.000457162095271422	0.000457162095271422	0.000457162095271422	0.000457162095271422	0.0037585676077958297	0.000457162095271422	0.00600337926046891	0.000457162095271422	0.000457162095271422	0.00953568846167331	0.000457162095271422	0.000457162095271422	0.00604620073773172	0.000457162095271422	0.000457162095271422	0.000457162095271422	0.0058613764080116	0.000457162095271422	0.000457162095271422	0.000457162095271422
388	GUARDA236	Variscite				Variscite	Phosphates,Arsenates,Vanadates	0.462487030770635	43.8867316575915	2.4790029415065487	48.5020096507575	0.38069347292691996	1.58719808641905	0.00462487030770635	0.17436446516653306	0.00462487030770635	0.0474400175712666	0.0660929210476664	0.5313673209138731	0.00462487030770635	1.81326054950722	0.00462487030770635	0.00462487030770635	0.000462487030770635	0.000462487030770635	0.000462487030770635	0.000462487030770635	0.0166051375133206	0.000462487030770635	0.000462487030770635	0.000462487030770635	0.000462487030770635	0.000462487030770635	0.00157163662565659	0.000462487030770635	0.00428987449073335	0.000462487030770635	0.000462487030770635	0.000462487030770635	0.000462487030770635	0.000462487030770635	0.00549327532125849	0.00535567274463367	0.000462487030770635	0.000462487030770635	0.00227473587944662	0.000462487030770635	0.000462487030770635	0.000462487030770635
389	GUARDA237	Variscite				Variscite	Phosphates,Arsenates,Vanadates	0.45793618889515797	43.2091357954177	2.39134489810803	49.87976868892321	0.24610856315232602	1.61201289174124	0.0045793618889515796	0.15985147169627406	0.0045793618889515796	0.24299787323076505	0.0045793618889515796	0.617732985020125	0.0045793618889515796	1.1268616899986201	0.0045793618889515796	0.0045793618889515796	0.000457936188895158	0.000457936188895158	0.000457936188895158	0.000457936188895158	0.00409515558260265	0.000457936188895158	0.000457936188895158	0.000457936188895158	0.000457936188895158	0.000457936188895158	0.0038653300167639203	0.000457936188895158	0.000457936188895158	0.000457936188895158	0.000457936188895158	0.000457936188895158	0.000457936188895158	0.000457936188895158	0.00439766873338792	0.000457936188895158	0.000457936188895158	0.000457936188895158	0.00470716392011602	0.000457936188895158	0.000457936188895158	0.000457936188895158
390	GUARDA238	Variscite				Variscite	Phosphates,Arsenates,Vanadates	0.45982124237592803	43.5858798935679	1.26935876522719	49.996170396501206	0.231344873347589	1.3908781895619398	0.0045982124237592785	0.12804044774977194	0.0045982124237592785	0.273777454357155	0.0934229095557861	1.00699755499167	0.0045982124237592785	1.50589501330707	0.0045982124237592785	0.0045982124237592785	0.00045982124237592804	0.00045982124237592804	0.00045982124237592804	0.00045982124237592804	0.0120905454670268	0.00045982124237592804	0.00045982124237592804	0.00045982124237592804	0.00045982124237592804	0.00045982124237592804	0.0044861100775517	0.00045982124237592804	0.00045982124237592804	0.00045982124237592804	0.00045982124237592804	0.00045982124237592804	0.00045982124237592804	0.00045982124237592804	0.0041058926536811	0.00045982124237592804	0.00045982124237592804	0.00045982124237592804	0.00287150043594805	0.00045982124237592804	0.00045982124237592804	0.00045982124237592804
391	GUARDA239	Variscite				Variscite	Phosphates,Arsenates,Vanadates	0.45224969359675704	42.48368119023871	1.09982745496381	52.1020148069564	0.19621937735280398	1.54058315934399	0.00452249693596757	0.09772150173531402	0.00452249693596757	0.161656094124146	0.130680293073383	0.3902693236342501	0.00452249693596757	1.25799028388075	0.00452249693596757	0.00452249693596757	0.0024909104075609	0.000452249693596757	0.000452249693596757	0.000452249693596757	0.0333202304884293	0.000452249693596757	0.000452249693596757	0.000452249693596757	0.000452249693596757	0.000452249693596757	0.000452249693596757	0.000452249693596757	0.00513759422637275	0.000452249693596757	0.000452249693596757	0.000452249693596757	0.000452249693596757	0.000452249693596757	0.00521929138427729	0.000452249693596757	0.000452249693596757	0.000452249693596757	0.00697306794769247	0.000452249693596757	0.000452249693596757	0.000452249693596757
392	GUARDA240	Variscite				Variscite	Phosphates,Arsenates,Vanadates	0.46280148424638	45.3393485798928	3.8378659669212003	46.420300743429	0.4366732657034621	2.19468427409475	0.0046280148424638	0.1266762882924	0.0046280148424638	0.0217540965499061	0.0800377110480666	0.8084517811773729	0.0046280148424638	0.216214356235797	0.0046280148424638	0.0046280148424638	0.00327732143503715	0.00046280148424637996	0.00046280148424637996	0.00046280148424637996	0.00518877294742478	0.00046280148424637996	0.00046280148424637996	0.00046280148424637996	0.00046280148424637996	0.00046280148424637996	0.00046280148424637996	0.00046280148424637996	0.00443749208448848	0.00046280148424637996	0.00046280148424637996	0.00046280148424637996	0.00046280148424637996	0.00046280148424637996	0.00046280148424637996	0.00581542600933773	0.00046280148424637996	0.00046280148424637996	0.002225130098338489	0.00046280148424637996	0.00046280148424637996	0.00046280148424637996
393	GUARDA241	Variscite				Variscite	Phosphates,Arsenates,Vanadates	0.461180099086526	42.817688756306	3.4455908916263396	48.0561455546167	0.6447315047117309	2.31422645490838	0.00461180099086526	0.14418350819786802	0.00461180099086526	0.324493821155163	0.116784250288881	0.4709720605718621	0.00461180099086526	1.1501218085733798	0.00461180099086526	0.00461180099086526	0.000461180099086526	0.000461180099086526	0.000461180099086526	0.000461180099086526	0.0065247978568607	0.000461180099086526	0.000461180099086526	0.000461180099086526	0.000461180099086526	0.000461180099086526	0.007785422176107709	0.000461180099086526	0.000461180099086526	0.000461180099086526	0.000461180099086526	0.000461180099086526	0.000461180099086526	0.000461180099086526	0.000461180099086526	0.000461180099086526	0.000461180099086526	0.000461180099086526	0.00389945040951857	0.000461180099086526	0.000461180099086526	0.000461180099086526
394	GUARDA137	Variscite				Variscite	Phosphates,Arsenates,Vanadates	0.454184871362466	43.6951364902571	1.6241334032733703	49.194905156866795	0.4431348339431671	2.94329733422001	0.004541848713624661	0.183360228021476	0.004541848713624661	0.142422021834471	0.004541848713624661	0.28144158310829	0.004541848713624661	0.977499860131701	0.004541848713624661	0.004541848713624661	0.000454184871362466	0.000454184871362466	0.000454184871362466	0.000454184871362466	0.0121242057436392	0.000454184871362466	0.000454184871362466	0.000454184871362466	0.000454184871362466	0.000454184871362466	0.00448090835992962	0.000454184871362466	0.000454184871362466	0.000454184871362466	0.000454184871362466	0.000454184871362466	0.000454184871362466	0.000454184871362466	0.000454184871362466	0.000454184871362466	0.000454184871362466	0.000454184871362466	0.004819203940403071	0.000454184871362466	0.000454184871362466	0.000454184871362466
395	GUARDA138	Variscite				Variscite	Phosphates,Arsenates,Vanadates	0.45547290979321503	43.0455829802349	1.4629948795601202	50.374797970863284	0.321928138986721	2.0512341339488502	0.00455472909793215	0.139103458652352	0.00455472909793215	0.3586348417512329	0.00455472909793215	0.19061255706401198	0.00455472909793215	1.52672529293924	0.00455472909793215	0.00455472909793215	0.0004554729097932152	0.0004554729097932152	0.0004554729097932152	0.0004554729097932152	0.0226757688466498	0.0004554729097932152	0.0004554729097932152	0.0004554729097932152	0.0004554729097932152	0.0004554729097932152	0.0004554729097932152	0.0004554729097932152	0.0004554729097932152	0.0004554729097932152	0.0004554729097932152	0.0004554729097932152	0.0004554729097932152	0.0004554729097932152	0.00475769866181103	0.0004554729097932152	0.0004554729097932152	0.0004554729097932152	0.0057390341770021105	0.0004554729097932152	0.0004554729097932152	0.0004554729097932152
396	GUARDA139	Variscite				Variscite	Phosphates,Arsenates,Vanadates	0.455944911821771	41.79123266525	2.1864575653963403	49.5997230236436	0.638265990098598	2.9229348564348596	0.00455944911821771	0.18008902525422	0.00455944911821771	0.20431650946533106	0.00455944911821771	0.40380535405401496	0.00455944911821771	1.5436566295665202	0.00455944911821771	0.00455944911821771	0.000455944911821771	0.000455944911821771	0.000455944911821771	0.000455944911821771	0.0146662827672842	0.000455944911821771	0.000455944911821771	0.000455944911821771	0.000455944911821771	0.000455944911821771	0.006647447302496661	0.000455944911821771	0.000455944911821771	0.000455944911821771	0.000455944911821771	0.000455944911821771	0.000455944911821771	0.000455944911821771	0.00702871863056053	0.000455944911821771	0.000455944911821771	0.000455944911821771	0.00647570280951617	0.000455944911821771	0.000455944911821771	0.000455944911821771
397	GUARDA140	Variscite				Variscite	Phosphates,Arsenates,Vanadates	0.476675557629909	40.735602783122	4.127567344134509	45.37482235511	0.6527154391750789	3.0633632027996005	0.00476675557629909	0.263564308525345	0.00476675557629909	0.253539175157363	0.00476675557629909	0.510082083747368	0.00476675557629909	4.4374486909313475	0.00476675557629909	0.00476675557629909	0.00047667555762990896	0.00047667555762990896	0.00047667555762990896	0.00047667555762990896	0.043518069648282004	0.00047667555762990896	0.00047667555762990896	0.00047667555762990896	0.00047667555762990896	0.00047667555762990896	0.00820376902436812	0.00047667555762990896	0.00047667555762990896	0.00047667555762990896	0.00047667555762990896	0.00047667555762990896	0.00047667555762990896	0.00047667555762990896	0.00734829644059249	0.00047667555762990896	0.00047667555762990896	0.00047667555762990896	0.00503150215569564	0.00047667555762990896	0.00047667555762990896	0.00047667555762990896
398	GUARDA141	Variscite				Variscite	Phosphates,Arsenates,Vanadates	0.45705090777455704	43.635979207347404	2.12552676035018	49.01957308210871	0.5313252443155879	2.32986373889817	0.00457050907774557	0.11894408323989801	0.00457050907774557	0.0936693213543445	0.00457050907774557	0.279437809796007	0.00457050907774557	1.3426305205553999	0.00457050907774557	0.00457050907774557	0.00045705090777455694	0.00045705090777455694	0.00045705090777455694	0.00045705090777455694	0.0115296737366049	0.00045705090777455694	0.00045705090777455694	0.00045705090777455694	0.00045705090777455694	0.00045705090777455694	0.00681387830585589	0.00045705090777455694	0.00045705090777455694	0.00045705090777455694	0.00045705090777455694	0.00045705090777455694	0.00045705090777455694	0.00045705090777455694	0.00045705090777455694	0.00499242532309594	0.00045705090777455694	0.00045705090777455694	0.00381401973329418	0.00045705090777455694	0.00045705090777455694	0.00045705090777455694
399	GUARDA142	Variscite				Variscite	Phosphates,Arsenates,Vanadates	0.457290263627941	44.9551818206085	2.38552951839521	47.573453063738	0.5331724907801749	2.878671233602569	0.0045729026362794105	0.139658486621238	0.0045729026362794105	0.0760446758409428	0.107720214430829	0.510797340401392	0.0045729026362794105	0.32205615665658305	0.0045729026362794105	0.0045729026362794105	0.000457290263627941	0.000457290263627941	0.000457290263627941	0.000457290263627941	0.00842290066744825	0.000457290263627941	0.000457290263627941	0.000457290263627941	0.000457290263627941	0.000457290263627941	0.00646654871612781	0.000457290263627941	0.00414635257275986	0.000457290263627941	0.000457290263627941	0.000457290263627941	0.000457290263627941	0.000457290263627941	0.00512337672163391	0.000457290263627941	0.000457290263627941	0.000457290263627941	0.0024260771101565198	0.000457290263627941	0.000457290263627941	0.000457290263627941
400	GUARDA143	Variscite				Variscite	Phosphates,Arsenates,Vanadates	0.4810158776118649	41.3437978002373	5.7410191267757495	45.7069132494105	0.175842360748941	1.37466060820474	0.00481015877611865	0.09457570526427198	0.00481015877611865	0.37030595378856396	0.11510312802969301	0.6504390021326679	0.00481015877611865	3.86276981777808	0.00481015877611865	0.00481015877611865	0.0028764364947047602	0.000481015877611865	0.000481015877611865	0.000481015877611865	0.0122626241456269	0.000481015877611865	0.000481015877611865	0.000481015877611865	0.000481015877611865	0.000481015877611865	0.0137622932623758	0.000481015877611865	0.0026569923411598607	0.000481015877611865	0.000481015877611865	0.000481015877611865	0.000481015877611865	0.000481015877611865	0.005632314631290471	0.00481964003520429	0.000481015877611865	0.000481015877611865	0.00640645628651337	0.000481015877611865	0.000481015877611865	0.000481015877611865
401	GUARDA144	Variscite				Variscite	Phosphates,Arsenates,Vanadates	0.45295551146201596	39.3976614478119	3.75444235404104	49.8486504712387	0.538997278923141	4.14368046169624	0.00452955511462016	0.30062918820524	0.00452955511462016	0.227674799042683	0.00452955511462016	0.36047578783556894	0.00452955511462016	0.9202673888527242	0.00452955511462016	0.00452955511462016	0.000452955511462016	0.000452955511462016	0.000452955511462016	0.000452955511462016	0.00658980683235361	0.000452955511462016	0.000452955511462016	0.000452955511462016	0.000452955511462016	0.000452955511462016	0.00486600457371718	0.000452955511462016	0.000452955511462016	0.000452955511462016	0.000452955511462016	0.000452955511462016	0.000452955511462016	0.000452955511462016	0.000452955511462016	0.000452955511462016	0.000452955511462016	0.000452955511462016	0.00415532549890548	0.000452955511462016	0.000452955511462016	0.000452955511462016
402	GUARDA145	Variscite				Variscite	Phosphates,Arsenates,Vanadates	0.45585898404228203	45.1550777055003	1.49263992068821	48.1508594599165	0.6377191339456129	2.65877019860599	0.00455858984042282	0.112946746632563	0.00455858984042282	0.149232462446833	0.00455858984042282	0.7034795922677272	0.00455858984042282	0.4290437496868541	0.00455858984042282	0.00455858984042282	0.000455858984042282	0.000455858984042282	0.000455858984042282	0.000455858984042282	0.0067537368501499285	0.000455858984042282	0.000455858984042282	0.000455858984042282	0.000455858984042282	0.000455858984042282	0.00469731041173096	0.000455858984042282	0.000455858984042282	0.000455858984042282	0.000455858984042282	0.000455858984042282	0.000455858984042282	0.000455858984042282	0.000455858984042282	0.000455858984042282	0.000455858984042282	0.000455858984042282	0.00332541508115951	0.000455858984042282	0.000455858984042282	0.000455858984042282
403	GUARDA146	Variscite				Variscite	Phosphates,Arsenates,Vanadates	0.4625041961553039	45.799605726312286	3.7807268418492	47.3513569947043	0.21769146350541305	1.26578722456947	0.00462504196155304	0.100975889923622	0.00462504196155304	0.100970790937868	0.11167212933748699	0.35971362590431	0.00462504196155304	0.400762432661029	0.00462504196155304	0.00462504196155304	0.000462504196155304	0.000462504196155304	0.000462504196155304	0.000462504196155304	0.00598794840328135	0.000462504196155304	0.000462504196155304	0.000462504196155304	0.000462504196155304	0.000462504196155304	0.00294059056575108	0.000462504196155304	0.00269934705416332	0.000462504196155304	0.000462504196155304	0.000462504196155304	0.000462504196155304	0.000462504196155304	0.000462504196155304	0.000462504196155304	0.000462504196155304	0.000462504196155304	0.0019169834048990198	0.000462504196155304	0.000462504196155304	0.000462504196155304
404	GUARDA147	Variscite				Variscite	Phosphates,Arsenates,Vanadates	0.516900443911231	31.565180210069602	30.435930037086106	34.5554304960545	0.4445085851101889	1.2869290036560002	0.00516900443911231	0.16908440590039994	0.00516900443911231	0.16111631443699406	0.0869584390938568	0.237792495929623	0.00516900443911231	0.47751623066309296	0.00516900443911231	0.00516900443911231	0.000516900443911231	0.000516900443911231	0.000516900443911231	0.000516900443911231	0.000516900443911231	0.000516900443911231	0.000516900443911231	0.000516900443911231	0.00867203438198482	0.000516900443911231	0.00770613658378579	0.000516900443911231	0.000516900443911231	0.000516900443911231	0.00266932179046823	0.000516900443911231	0.000516900443911231	0.000516900443911231	0.0035269931730106795	0.000516900443911231	0.000516900443911231	0.000516900443911231	0.00182821930977169	0.000516900443911231	0.000516900443911231	0.000516900443911231
405	GUARDA148	Variscite				Variscite	Phosphates,Arsenates,Vanadates	0.463908405327327	42.7398528420034	3.70102607433295	46.6836477040425	0.698901309335929	3.14201433340173	0.00463908405327327	0.206268970081665	0.00463908405327327	0.21621987011621105	0.12403188882568801	0.427007005903644	0.00463908405327327	1.52085864172848	0.00463908405327327	0.00463908405327327	0.00046390840532732695	0.00046390840532732695	0.00046390840532732695	0.00046390840532732695	0.0239625948134961	0.00046390840532732695	0.00046390840532732695	0.00046390840532732695	0.00201192871518357	0.00046390840532732695	0.00823831027613643	0.00046390840532732695	0.00270754254281712	0.00046390840532732695	0.00046390840532732695	0.00046390840532732695	0.00046390840532732695	0.00046390840532732695	0.00046390840532732695	0.00046390840532732695	0.00046390840532732695	0.00046390840532732695	0.004614728541526321	0.00046390840532732695	0.00046390840532732695	0.00046390840532732695
406	GUARDA149	Variscite				Variscite	Phosphates,Arsenates,Vanadates	0.460686778823746	46.141753985456894	0.9764886574106321	48.4347285305079	0.181343329655511	1.5469719083548301	0.00460686778823746	0.0626464131091725	0.00460686778823746	0.2487883768064401	0.104179492207796	0.623481202896896	0.00460686778823746	1.14138459518405	0.00460686778823746	0.00460686778823746	0.000460686778823746	0.000460686778823746	0.000460686778823746	0.000460686778823746	0.0230583195935646	0.000460686778823746	0.000460686778823746	0.000460686778823746	0.000460686778823746	0.000460686778823746	0.00772659356748588	0.000460686778823746	0.000460686778823746	0.000460686778823746	0.000460686778823746	0.000460686778823746	0.000460686778823746	0.000460686778823746	0.00368673607853221	0.0049564691217075215	0.000460686778823746	0.000460686778823746	0.0035643077665280204	0.000460686778823746	0.000460686778823746	0.000460686778823746
407	GUARDA150	Variscite				Variscite	Phosphates,Arsenates,Vanadates	0.46977446137784296	42.4066252443915	5.92014509935766	46.4299269908953	0.3935789779353979	1.83125903576316	0.0046977446137784285	0.134562872813455	0.0046977446137784285	0.21983721425749891	0.104574661223053	0.50161316439145	0.0046977446137784285	1.53680895960459	0.0046977446137784285	0.0046977446137784285	0.00046977446137784295	0.00046977446137784295	0.00046977446137784295	0.00046977446137784295	0.00046977446137784295	0.00046977446137784295	0.00046977446137784295	0.00046977446137784295	0.00046977446137784295	0.00046977446137784295	0.00705506239682151	0.00046977446137784295	0.00046977446137784295	0.00046977446137784295	0.00046977446137784295	0.00046977446137784295	0.00046977446137784295	0.00046977446137784295	0.00451135444335558	0.00046977446137784295	0.00046977446137784295	0.00046977446137784295	0.00402404208419816	0.00046977446137784295	0.00046977446137784295	0.00046977446137784295
408	GUARDA151	Variscite				Variscite	Phosphates,Arsenates,Vanadates	0.462887914982596	47.584884522384385	2.8106204786178397	45.6765193384857	0.3716386441563329	2.1287621094389997	0.004628879149825961	0.0615597731138589	0.004628879149825961	0.10028093839951402	0.004628879149825961	0.262174957616691	0.004628879149825961	0.476108547526194	0.004628879149825961	0.004628879149825961	0.00046288791498259597	0.00046288791498259597	0.00046288791498259597	0.00046288791498259597	0.017608053144608997	0.00046288791498259597	0.00046288791498259597	0.00046288791498259597	0.00046288791498259597	0.00046288791498259597	0.00223264363097806	0.00046288791498259597	0.00246037349287258	0.00046288791498259597	0.00046288791498259597	0.00046288791498259597	0.00046288791498259597	0.00046288791498259597	0.00046288791498259597	0.00046288791498259597	0.00046288791498259597	0.00046288791498259597	0.00291623223586714	0.00046288791498259597	0.00046288791498259597	0.00046288791498259597
409	GUARDA152	Variscite				Variscite	Phosphates,Arsenates,Vanadates	0.461779583893865	45.6025737029099	3.7088702417282895	45.836401914052104	0.37161301511109496	3.05139259597004	0.00461779583893865	0.125359595607696	0.00461779583893865	0.0969537430407869	0.00461779583893865	0.18756798238015301	0.00461779583893865	0.484808613191822	0.00461779583893865	0.00461779583893865	0.00046177958389386506	0.00046177958389386506	0.00046177958389386506	0.00046177958389386506	0.0136212711941144	0.00046177958389386506	0.00046177958389386506	0.00046177958389386506	0.00347836710077552	0.00046177958389386506	0.0030878447138391	0.00046177958389386506	0.00046177958389386506	0.00046177958389386506	0.00046177958389386506	0.00046177958389386506	0.00046177958389386506	0.00046177958389386506	0.008674656491309241	0.00046177958389386506	0.00046177958389386506	0.00046177958389386506	0.00502738756712304	0.00046177958389386506	0.00046177958389386506	0.00046177958389386506
410	GUARDA153	Variscite				Variscite	Phosphates,Arsenates,Vanadates	0.482570262944777	39.8133880601415	12.5076507568236	43.5530022907676	0.15819755032905802	1.4242969425081	0.00482570262944777	0.0965670320080122	0.00482570262944777	0.067646739180635	0.0676367570457719	0.269610472700703	0.00482570262944777	1.50876117665249	0.006305110930505471	0.00482570262944777	0.00048257026294477694	0.00048257026294477694	0.00048257026294477694	0.00048257026294477694	0.00553923315091039	0.00048257026294477694	0.00048257026294477694	0.00048257026294477694	0.000991356395001825	0.00048257026294477694	0.00048257026294477694	0.00048257026294477694	0.00048257026294477694	0.00048257026294477694	0.00048257026294477694	0.00048257026294477694	0.00048257026294477694	0.00048257026294477694	0.00430902601905032	0.00048257026294477694	0.00048257026294477694	0.00048257026294477694	0.00216016531077795	0.00048257026294477694	0.00048257026294477694	0.00048257026294477694
411	GUARDA154	Variscite				Variscite	Phosphates,Arsenates,Vanadates	0.46309034110932396	46.0215549317173	1.56908231653777	47.3554502333008	0.23573407257966802	1.98534471203935	0.00463090341109324	0.0844650529844093	0.00463090341109324	0.340446426632901	0.11490443860904301	0.550140210214688	0.00463090341109324	1.19750875028377	0.00463090341109324	0.00463090341109324	0.00046309034110932404	0.00046309034110932404	0.00046309034110932404	0.00046309034110932404	0.0315229270395551	0.00046309034110932404	0.00046309034110932404	0.00046309034110932404	0.00046309034110932404	0.00046309034110932404	0.00046309034110932404	0.00046309034110932404	0.0034267237330653398	0.00046309034110932404	0.00046309034110932404	0.00046309034110932404	0.00046309034110932404	0.00046309034110932404	0.004330134602235272	0.00046309034110932404	0.00046309034110932404	0.00046309034110932404	0.0073705453572525705	0.00046309034110932404	0.00046309034110932404	0.00046309034110932404
412	GUARDA155	Variscite				Variscite	Phosphates,Arsenates,Vanadates	0.455975913172403	39.480227118542	4.20614847162451	50.106414933384286	0.628780259555581	2.9532318664142103	0.004559759131724029	0.200694024361525	0.004559759131724029	0.185564392767427	0.004559759131724029	0.26957265118316104	0.004559759131724029	1.44471981514415	0.004559759131724029	0.004559759131724029	0.0004559759131724031	0.0004559759131724031	0.0004559759131724031	0.0004559759131724031	0.008642131773108191	0.0004559759131724031	0.0004559759131724031	0.0004559759131724031	0.0004559759131724031	0.0004559759131724031	0.00349889436135975	0.0004559759131724031	0.0028988567695171	0.0004559759131724031	0.0004559759131724031	0.010314093150465001	0.0004559759131724031	0.0004559759131724031	0.0004559759131724031	0.0004559759131724031	0.0004559759131724031	0.0004559759131724031	0.005014601089876111	0.0004559759131724031	0.0004559759131724031	0.0004559759131724031
413	GUARDA156	Variscite				Variscite	Phosphates,Arsenates,Vanadates	0.48667017498521203	38.2417205916406	14.127037926177499	42.3007418641017	0.39073269819461504	1.93020667427139	0.004866701749852121	0.15397419578852498	0.004866701749852121	0.128410894981161	0.004866701749852121	0.265255649647683	0.004866701749852121	1.9012773225270598	0.004866701749852121	0.004866701749852121	0.000486670174985212	0.000486670174985212	0.000486670174985212	0.000486670174985212	0.0162392279632555	0.001540661049579	0.000486670174985212	0.000486670174985212	0.00199955789767948	0.000486670174985212	0.0009069316161041608	0.000486670174985212	0.000486670174985212	0.000486670174985212	0.000486670174985212	0.000486670174985212	0.000486670174985212	0.000486670174985212	0.0050425769963087395	0.00491626408698925	0.000486670174985212	0.000486670174985212	0.00333501529141566	0.000486670174985212	0.000486670174985212	0.000486670174985212
414	GUARDA157	Variscite				Variscite	Phosphates,Arsenates,Vanadates	0.46930198070358	46.05862731010839	3.80538152272125	43.3758120803905	0.6879972892410571	3.49057413969289	0.0046930198070358	0.14929887354585195	0.0046930198070358	0.211184420673013	0.0046930198070358	0.345775807384302	0.0046930198070358	1.30727220195629	0.0046930198070358	0.0046930198070358	0.00046930198070357996	0.00046930198070357996	0.00046930198070357996	0.00046930198070357996	0.0412789307925121	0.00046930198070357996	0.00046930198070357996	0.00046930198070357996	0.00046930198070357996	0.00046930198070357996	0.00046930198070357996	0.00046930198070357996	0.0037661545090334203	0.00046930198070357996	0.00046930198070357996	0.00046930198070357996	0.00046930198070357996	0.00046930198070357996	0.00826249801761	0.00046930198070357996	0.00046930198070357996	0.00046930198070357996	0.00557612190391101	0.00046930198070357996	0.00046930198070357996	0.00046930198070357996
415	GUARDA158	Variscite				Variscite	Phosphates,Arsenates,Vanadates	0.467286358085649	44.626695801120796	3.1466332932582497	45.437088539380596	0.6630335754621379	2.8453718831133403	0.00467286358085649	0.2401841153891	0.00467286358085649	0.18967919313105397	0.15071090383862398	0.685256265944124	0.00467286358085649	1.45829826281971	0.00467286358085649	0.00467286358085649	0.00046728635808564905	0.00046728635808564905	0.00046728635808564905	0.00046728635808564905	0.0364862816636107	0.00046728635808564905	0.00046728635808564905	0.00046728635808564905	0.00309319890081803	0.00046728635808564905	0.00204896236992742	0.00046728635808564905	0.00399348424836094	0.00046728635808564905	0.00046728635808564905	0.00046728635808564905	0.00046728635808564905	0.00046728635808564905	0.00046728635808564905	0.00046728635808564905	0.00046728635808564905	0.00046728635808564905	0.00849611560155725	0.00046728635808564905	0.00046728635808564905	0.00046728635808564905
416	GUARDA159	Variscite				Variscite	Phosphates,Arsenates,Vanadates	0.5045972372611	40.4667086149074	2.29992851492944	40.97755087314221	0.5508703463549119	3.3556783831961696	0.005045972372611	0.202453305433367	0.005045972372611	0.3862461147188401	0.005045972372611	0.20398942086368804	0.005045972372611	10.9422017069244	0.0190937477999127	0.005045972372611	0.0005045972372611	0.0005045972372611	0.0005045972372611	0.0005045972372611	0.0183864613561144	0.0005045972372611	0.0005045972372611	0.0005045972372611	0.0005045972372611	0.0005045972372611	0.00619517786692572	0.0005045972372611	0.0005045972372611	0.0005045972372611	0.0005045972372611	0.0005045972372611	0.0005045972372611	0.0005045972372611	0.013389615848475001	0.00990462711115333	0.0005045972372611	0.0005045972372611	0.0054656567285535	0.0005045972372611	0.0005045972372611	0.0005045972372611
417	GUARDA160	Variscite				Variscite	Phosphates,Arsenates,Vanadates	0.46567057277250795	44.8468962073436	3.5051721233437205	46.648542862077704	0.5583398882525021	1.65697280816711	0.0046567057277250795	0.353685618922979	0.0046567057277250795	0.18026773588222691	0.0527446744316551	0.235271289074809	0.0046567057277250795	1.3923837808497301	0.0046567057277250795	0.0046567057277250795	0.0060090307757129785	0.00046567057277250803	0.00046567057277250803	0.00046567057277250803	0.0204486824220063	0.00046567057277250803	0.00046567057277250803	0.00046567057277250803	0.0159971287838992	0.00046567057277250803	0.0037774732948747695	0.00046567057277250803	0.0028148924669938	0.00046567057277250803	0.00046567057277250803	0.00046567057277250803	0.00046567057277250803	0.00046567057277250803	0.00404044048484276	0.00046567057277250803	0.00046567057277250803	0.0116307439351176	0.00609913930627712	0.00046567057277250803	0.00046567057277250803	0.00046567057277250803
418	GUARDA161	Variscite				Variscite	Phosphates,Arsenates,Vanadates	0.46318829659048105	42.2867465257306	4.9877883759252	48.1969150909845	0.235639460929218	1.6895593408213	0.0046318829659048105	0.461708978711256	0.0046318829659048105	0.15376067087602602	0.10492703354116699	0.375745871801417	0.0046318829659048105	0.98617760703032	0.0046318829659048105	0.0046318829659048105	0.0036445118228565204	0.000463188296590481	0.000463188296590481	0.000463188296590481	0.00401847778734968	0.000463188296590481	0.000463188296590481	0.000463188296590481	0.000463188296590481	0.000463188296590481	0.0117289854109008	0.000463188296590481	0.000463188296590481	0.000463188296590481	0.000463188296590481	0.000463188296590481	0.000463188296590481	0.000463188296590481	0.000463188296590481	0.000463188296590481	0.000463188296590481	0.000463188296590481	0.0037116497930709995	0.000463188296590481	0.000463188296590481	0.000463188296590481
419	GUARDA162	Variscite				Variscite	Phosphates,Arsenates,Vanadates	0.470660297445437	45.994650474322796	6.4074152795189	43.128310706640605	0.5638821592289219	2.51594150538534	0.00470660297445437	0.17145666806485801	0.00470660297445437	0.0479834176266265	0.0657826806527327	0.231455954413413	0.00470660297445437	0.357346165488164	0.00470660297445437	0.00470660297445437	0.000470660297445437	0.000470660297445437	0.000470660297445437	0.000470660297445437	0.00320382199750638	0.000470660297445437	0.000470660297445437	0.000470660297445437	0.00214864322047677	0.000470660297445437	0.00134144169665673	0.000470660297445437	0.000470660297445437	0.000470660297445437	0.000470660297445437	0.000470660297445437	0.000470660297445437	0.000470660297445437	0.000470660297445437	0.000470660297445437	0.000470660297445437	0.000470660297445437	0.00312126198913802	0.000470660297445437	0.000470660297445437	0.000470660297445437
420	GUARDA163	Variscite				Variscite	Phosphates,Arsenates,Vanadates	0.48315377046848496	40.043996509645794	9.20942524283047	43.5772754848997	0.30035104945218	1.8523393214209198	0.6191110517282491	0.402407127557214	0.00483153770468485	0.43069696003280394	0.00483153770468485	0.507071721949096	0.00483153770468485	2.5005986977975803	0.00483153770468485	0.00483153770468485	0.00349747795951756	0.00206918102984362	0.00048315377046848496	0.00048315377046848496	0.0036113039088966	0.00048315377046848496	0.00048315377046848496	0.00048315377046848496	0.00121312291147074	0.00048315377046848496	0.00905674984106275	0.00048315377046848496	0.00327305837211584	0.00048315377046848496	0.00048315377046848496	0.00048315377046848496	0.00048315377046848496	0.00048315377046848496	0.0071632603489557205	0.00048315377046848496	0.00048315377046848496	0.00048315377046848496	0.00854430541861923	0.00048315377046848496	0.00048315377046848496	0.00048315377046848496
421	GUARDA164	Variscite				Variscite	Phosphates,Arsenates,Vanadates	0.45235721057928	43.6242550776122	2.6054229084317	51.22922772964071	0.136158673801935	1.1201104638829098	0.0045235721057928	0.0832974752750907	0.0045235721057928	0.0854306554335281	0.0500823420295069	0.164253099002554	0.0045235721057928	0.407846459891964	0.0045235721057928	0.0045235721057928	0.00045235721057928	0.00045235721057928	0.00045235721057928	0.00045235721057928	0.00332073978028622	0.00045235721057928	0.00045235721057928	0.00045235721057928	0.00045235721057928	0.00045235721057928	0.00203308840148979	0.00045235721057928	0.00045235721057928	0.00045235721057928	0.00045235721057928	0.00045235721057928	0.00045235721057928	0.00045235721057928	0.00045235721057928	0.00045235721057928	0.00045235721057928	0.00045235721057928	0.0018249282327873692	0.00045235721057928	0.00045235721057928	0.00045235721057928
422	GUARDA165	Variscite				Variscite	Phosphates,Arsenates,Vanadates	0.45061317489167696	40.9671873348168	1.65580486554463	51.426843242181604	0.5869496626162329	2.86778105464912	0.0045061317489167715	0.11232161328329401	0.0045061317489167715	0.17669812799458398	0.0045061317489167715	0.464600590544326	0.0045061317489167715	1.2078482612505201	0.0045061317489167715	0.0045061317489167715	0.000450613174891677	0.000450613174891677	0.000450613174891677	0.000450613174891677	0.0280873912434816	0.000450613174891677	0.000450613174891677	0.000450613174891677	0.000450613174891677	0.000450613174891677	0.000450613174891677	0.000450613174891677	0.000450613174891677	0.000450613174891677	0.000450613174891677	0.0088560297651836	0.000450613174891677	0.000450613174891677	0.000450613174891677	0.000450613174891677	0.000450613174891677	0.000450613174891677	0.00724666669762244	0.000450613174891677	0.000450613174891677	0.000450613174891677
423	GUARDA166	Variscite				Variscite	Phosphates,Arsenates,Vanadates	0.467496009115643	42.799743036014206	6.46021723830447	47.238619788536795	0.186210980549182	1.10537420265369	0.004674960091156429	0.1586392964712	0.004674960091156429	0.19464757477332506	0.0599259734506919	0.537571859085781	0.004674960091156429	0.735419901527607	0.004674960091156429	0.004674960091156429	0.0004674960091156429	0.0004674960091156429	0.0004674960091156429	0.0004674960091156429	0.0069885418196193394	0.0004674960091156429	0.0004674960091156429	0.0004674960091156429	0.00128051862802733	0.0004674960091156429	0.00702084465149994	0.0004674960091156429	0.0004674960091156429	0.0004674960091156429	0.0004674960091156429	0.0004674960091156429	0.0004674960091156429	0.0004674960091156429	0.0030717453214573398	0.0004674960091156429	0.0004674960091156429	0.0004674960091156429	0.00317778442228373	0.0004674960091156429	0.0004674960091156429	0.0004674960091156429
424	GUARDA167	Variscite				Variscite	Phosphates,Arsenates,Vanadates	0.4609013286513621	40.4116276140958	5.394276899686768	49.8338587408835	0.170645626047775	1.65625445012404	0.004609013286513621	0.12799620210314	0.004609013286513621	0.2015305911937869	0.004609013286513621	0.26370902622082504	0.004609013286513621	1.38043434918483	0.004609013286513621	0.004609013286513621	0.027343939964996004	0.0004609013286513621	0.0004609013286513621	0.0004609013286513621	0.011319217916213	0.0004609013286513621	0.0004609013286513621	0.0004609013286513621	0.0004609013286513621	0.0004609013286513621	0.00298092370323932	0.0004609013286513621	0.0004609013286513621	0.0004609013286513621	0.0004609013286513621	0.0102545952420809	0.0004609013286513621	0.0004609013286513621	0.0004609013286513621	0.0004609013286513621	0.0004609013286513621	0.0004609013286513621	0.008150783374879029	0.0004609013286513621	0.0004609013286513621	0.0004609013286513621
425	GUARDA168	Variscite				Variscite	Phosphates,Arsenates,Vanadates	0.462733011464454	39.9978855525282	6.61979239260062	48.3504754834383	0.308296229721795	1.88460908872321	0.6063177701499809	0.500857279238685	0.00462733011464454	0.0970572510310468	0.00462733011464454	0.25087398248294	0.00462733011464454	0.8608350355634721	0.00462733011464454	0.00462733011464454	0.00662649168213032	0.000462733011464454	0.000462733011464454	0.000462733011464454	0.0139582046115916	0.000462733011464454	0.000462733011464454	0.000462733011464454	0.000462733011464454	0.000462733011464454	0.004514517892258221	0.000462733011464454	0.000462733011464454	0.000462733011464454	0.000462733011464454	0.000462733011464454	0.000462733011464454	0.000462733011464454	0.000462733011464454	0.000462733011464454	0.000462733011464454	0.000462733011464454	0.000462733011464454	0.000462733011464454	0.000462733011464454	0.000462733011464454
426	GUARDA169	Variscite				Variscite	Phosphates,Arsenates,Vanadates	0.48284551622656396	37.9386800508224	10.763062381288199	45.5593287535815	0.135997972910976	1.15692237371747	0.00482845516226564	0.12324740832870301	0.00482845516226564	0.147979687948768	0.0618935499383508	0.32353138290125205	0.00482845516226564	3.2294319771829905	0.00482845516226564	0.00482845516226564	0.00048284551622656397	0.00048284551622656397	0.00048284551622656397	0.00048284551622656397	0.0259719098581599	0.00048284551622656397	0.00048284551622656397	0.00048284551622656397	0.00209405724909946	0.00048284551622656397	0.004763669260325221	0.00048284551622656397	0.00048284551622656397	0.00048284551622656397	0.00048284551622656397	0.00048284551622656397	0.00048284551622656397	0.00048284551622656397	0.00459620447591625	0.00048284551622656397	0.00048284551622656397	0.00048284551622656397	0.00392253610861039	0.00048284551622656397	0.00048284551622656397	0.00048284551622656397
427	GUARDA170	Variscite				Variscite	Phosphates,Arsenates,Vanadates	0.49200137420635	40.8854199562382	6.626120697162532	41.7572148432517	0.506426866775095	2.899962965879181	0.0049200137420635	0.17444332370557994	0.0049200137420635	0.297357255641459	0.0049200137420635	0.296264386229726	0.0049200137420635	5.997580007247112	0.0049200137420635	0.0049200137420635	0.00049200137420635	0.00049200137420635	0.00049200137420635	0.00049200137420635	0.00049200137420635	0.00573174031315093	0.00049200137420635	0.00049200137420635	0.00049200137420635	0.00049200137420635	0.0138608648131009	0.00049200137420635	0.00307661099034716	0.00049200137420635	0.00049200137420635	0.00049200137420635	0.00049200137420635	0.00049200137420635	0.00049200137420635	0.00049200137420635	0.00049200137420635	0.00049200137420635	0.00271899073891323	0.00049200137420635	0.00049200137420635	0.00049200137420635
428	GUARDA171	Variscite				Variscite	Phosphates,Arsenates,Vanadates	0.4627308959128511	42.171244817568	3.65719697225479	49.1133555540588	0.21953015991373892	1.6375060900498501	0.00462730895912851	0.143398316463836	0.00462730895912851	0.361932954707359	0.00462730895912851	0.35339341250671796	0.00462730895912851	1.7828127775917102	0.00462730895912851	0.00462730895912851	0.00046273089591285195	0.00046273089591285195	0.00046273089591285195	0.00046273089591285195	0.0394657166771192	0.00046273089591285195	0.00046273089591285195	0.00046273089591285195	0.00046273089591285195	0.00046273089591285195	0.00268840847621033	0.00046273089591285195	0.0025559914000397197	0.00046273089591285195	0.00046273089591285195	0.00046273089591285195	0.00046273089591285195	0.00046273089591285195	0.00573005152886776	0.00046273089591285195	0.00046273089591285195	0.00046273089591285195	0.00703238443636552	0.00046273089591285195	0.00046273089591285195	0.00046273089591285195
429	GUARDA172	Variscite				Variscite	Phosphates,Arsenates,Vanadates	0.4715360224689461	36.5897413447366	9.894113514009259	45.980927751809	1.00866938306052	2.49029546196435	0.9609696217281101	0.515797675159404	0.00471536022468946	0.256125025261508	0.132920915603119	0.27768353350256103	0.00471536022468946	1.3538559556391998	0.00471536022468946	0.00471536022468946	0.000471536022468946	0.000471536022468946	0.000471536022468946	0.000471536022468946	0.0117062678758207	0.000471536022468946	0.000471536022468946	0.000471536022468946	0.00484344236729116	0.000471536022468946	0.0163857010351066	0.000471536022468946	0.000471536022468946	0.000471536022468946	0.000471536022468946	0.000471536022468946	0.000471536022468946	0.000471536022468946	0.000471536022468946	0.000471536022468946	0.000471536022468946	0.000471536022468946	0.0037785423187619398	0.000471536022468946	0.000471536022468946	0.000471536022468946
430	GUARDA173	Variscite				Variscite	Phosphates,Arsenates,Vanadates	0.4601713272449221	40.3878706244355	5.52828220802695	49.2768405733593	0.235252902481107	2.2046684970177	0.0046017132724492215	0.27143196207570197	0.0046017132724492215	0.15891181898507506	0.0046017132724492215	0.3246227456601229	0.0046017132724492215	1.07435110835693	0.0046017132724492215	0.0046017132724492215	0.00046017132724492327	0.00046017132724492327	0.00046017132724492327	0.00046017132724492327	0.0140037722714079	0.00046017132724492327	0.00046017132724492327	0.00046017132724492327	0.00046017132724492327	0.00046017132724492327	0.00696128684992977	0.00046017132724492327	0.00046017132724492327	0.00046017132724492327	0.00046017132724492327	0.0104089926622565	0.00413462361460165	0.00046017132724492327	0.00046017132724492327	0.00046017132724492327	0.00046017132724492327	0.00046017132724492327	0.00343316546991238	0.00046017132724492327	0.00046017132724492327	0.00046017132724492327
431	GUARDA174	Variscite				Variscite	Phosphates,Arsenates,Vanadates	0.46855481927262105	46.44652536385429	2.06791418368671	43.5531794462389	0.7678686900992979	3.90228842995906	0.00468554819272621	0.154205251414888	0.00468554819272621	0.240410018621087	0.00468554819272621	0.386857804280591	0.00468554819272621	1.91902333716597	0.00468554819272621	0.00468554819272621	0.000468554819272621	0.000468554819272621	0.000468554819272621	0.000468554819272621	0.000468554819272621	0.000468554819272621	0.000468554819272621	0.000468554819272621	0.000468554819272621	0.000468554819272621	0.0316396747206804	0.000468554819272621	0.0035648256182283797	0.000468554819272621	0.000468554819272621	0.000468554819272621	0.000468554819272621	0.000468554819272621	0.0123148095032481	0.000468554819272621	0.000468554819272621	0.000468554819272621	0.00582618592629675	0.000468554819272621	0.000468554819272621	0.000468554819272621
432	GUARDA175	Variscite				Variscite	Phosphates,Arsenates,Vanadates	0.46649526076241704	47.013980901565	4.552335984232	45.04765237782721	0.21505926244755202	1.8713763337947398	0.0046649526076241715	0.0627378974876348	0.0046649526076241715	0.0331352264940819	0.0456953270622367	0.183741498200137	0.0046649526076241715	0.463780407870524	0.0046649526076241715	0.0046649526076241715	0.000466495260762417	0.000466495260762417	0.000466495260762417	0.000466495260762417	0.00566603517383145	0.000466495260762417	0.000466495260762417	0.000466495260762417	0.000466495260762417	0.000466495260762417	0.000466495260762417	0.000466495260762417	0.000466495260762417	0.000466495260762417	0.000466495260762417	0.000466495260762417	0.000466495260762417	0.000466495260762417	0.000466495260762417	0.000466495260762417	0.000466495260762417	0.000466495260762417	0.00242335200396061	0.000466495260762417	0.000466495260762417	0.000466495260762417
[truncated: 811 more rows]
[truncated: 4 more columns]

## Sheet: Labels
index	Name	target	Group	Subgroup	Hey's CIM	Strunz
1	MP-865	Variscite	Variscite	Variscite	Phosphates of Al alone	Phosphates,Arsenates,Vanadates
13	MP-824	Variscite	Variscite	Variscite	Phosphates of Al alone	Phosphates,Arsenates,Vanadates
21	VH01/3b/42	Variscite	Variscite	Variscite	Phosphates of Al alone	Phosphates,Arsenates,Vanadates
22	VH01/3c/21	Variscite	Variscite	Variscite	Phosphates of Al alone	Phosphates,Arsenates,Vanadates
23	VH01/3c/22	Variscite	Variscite	Variscite	Phosphates of Al alone	Phosphates,Arsenates,Vanadates
24	VH01/3c/23	Variscite	Variscite	Variscite	Phosphates of Al alone	Phosphates,Arsenates,Vanadates
[truncated: 778 more rows]

## Sheet: Proof-of-concept
id_inv	xrd1	xrd2	xrd3	Mg	Al	Si	P	S	Cl	K	Ca	Sc	Ti	V	Cr	Mn	Fe	Co	Ni	Cu	Zn	Ga	Ge	As	Se	Br	Rb	Sr	Y	Zr	Nb	Mo	Ru	Pd	Ag	Cd	In	Sn	Sb	Te	Ba	Ta	W	Au	Hg	Tl	Pb	Th
[truncated: 25 more rows]

[truncated: 2 more sheets: mineral_samples_per_site, References]
