# Supplementary material for: A supervised multiclass framework for mineral classification of Iberian beads
Source: PLoS One. 2024 Jul 10;19(7):e0302563. doi: 10.1371/journal.pone.0302563 (PMC11236108; doi:10.1371/journal.pone.0302563)
Supplement: S1 Table — This table reports the model results for the different validation subsets and for the proof of concept. The VS1_predictions and VS2_predictions tabs inform about the predictions for the two validation subsets reserved at different stages of the model development process. VS1 corresponds to a subset reserved prior to the resampling process. VS2 contains resampled (i.e. synthetic) data. The tab proof_of_concept_predictions reports the results obtained for the use case presented in this study. The results within thi tab correspond to data never seen by the model and are therefore assumed to be results of the actual generalisation capacity of the model. (XLSX) [file pone.0302563.s004.xlsx]

## Sheet: proof_of_concept_predictions
id_inv	Ground truth			Pred. Major Class	Pred. Mineral Species	Top_3_prediction_probabilities
MRO_525	Fluorite			Halides	Fluorite	{'prediction_score_Fluorite': 0.9567, 'prediction_score_Calcite': 0.0079, 'prediction_score_Variscite': 0.0078}
GTMT-25	Fluorite			Halides	Fluorite	{'prediction_score_Fluorite': 0.939, 'prediction_score_Calcite': 0.0227, 'prediction_score_Variscite': 0.0085}
MRO_1581	Clinochlore			Silicates	Clinochlore	{'prediction_score_Clinochlore': 0.9637, 'prediction_score_Variscite': 0.0082, 'prediction_score_Talc': 0.0027}
MRO_1836	Muscovite			Silicates	Muscovite	{'prediction_score_Muscovite': 0.5687, 'prediction_score_Illite': 0.3075, 'prediction_score_Variscite': 0.0585}
MRO_1890	Muscovite			Silicates	Muscovite	{'prediction_score_Muscovite': 0.9622, 'prediction_score_Variscite': 0.01, 'prediction_score_Talc': 0.0026}
MRO_1985A	Clinochlore			Silicates	Clinochlore	{'prediction_score_Clinochlore': 0.5361, 'prediction_score_Variscite': 0.3503, 'prediction_score_Chlorite-serpentine': 0.0495}
MRO_1999	Clinochlore			Silicates	Chlorite-serpentine	{'prediction_score_Chlorite-serpentine': 0.9614, 'prediction_score_Variscite': 0.009, 'prediction_score_Clinochlore': 0.0045}
MRO(N)2	Muscovite			Silicates	Muscovite	{'prediction_score_Muscovite': 0.9644, 'prediction_score_Variscite': 0.0079, 'prediction_score_Talc': 0.0026}
MRO(N)3	Muscovite			Silicates	Muscovite	{'prediction_score_Muscovite': 0.9643, 'prediction_score_Variscite': 0.0081, 'prediction_score_Talc': 0.0026}
MRO(N)5	Muscovite			Silicates	Muscovite	{'prediction_score_Muscovite': 0.966, 'prediction_score_Variscite': 0.0066, 'prediction_score_Talc': 0.0026}
CLP_131	Talc			Silicates	Talc	{'prediction_score_Talc': 0.9541, 'prediction_score_Variscite': 0.015, 'prediction_score_Clinochlore': 0.0045}
CLP_133	Clinochlore	Phlogopite		Silicates	Muscovite	{'prediction_score_Muscovite': 0.9511, 'prediction_score_Variscite': 0.0186, 'prediction_score_Chlorite-serpentine': 0.0033}
CLP_134	Talc			Silicates	Talc	{'prediction_score_Talc': 0.9582, 'prediction_score_Variscite': 0.0115, 'prediction_score_Clinochlore': 0.0043}
CLP_136	Clinochlore	Phlogopite		Silicates	Muscovite	{'prediction_score_Muscovite': 0.9581, 'prediction_score_Variscite': 0.0136, 'prediction_score_Talc': 0.0026}
CLP_137	Clinochlore	Phlogopite		Silicates	Muscovite	{'prediction_score_Muscovite': 0.9524, 'prediction_score_Variscite': 0.018, 'prediction_score_Talc': 0.0027}
CLP_138	Talc			Silicates	Talc	{'prediction_score_Talc': 0.8458, 'prediction_score_Clinochlore': 0.0802, 'prediction_score_Variscite': 0.0274}
CLP_139	Talc			Silicates	Talc	{'prediction_score_Talc': 0.9601, 'prediction_score_Variscite': 0.0087, 'prediction_score_Clinochlore': 0.005}
CLP_141	Talc			Silicates	Clinochlore	{'prediction_score_Clinochlore': 0.5186, 'prediction_score_Variscite': 0.4416, 'prediction_score_Talc': 0.0053}
CLP_142	Talc			Silicates	Talc	{'prediction_score_Talc': 0.9164, 'prediction_score_Clinochlore': 0.044, 'prediction_score_Variscite': 0.0096}
CLP_143	Talc			Silicates	Talc	{'prediction_score_Talc': 0.9556, 'prediction_score_Variscite': 0.0093, 'prediction_score_Clinochlore': 0.0065}
CLP_145	Talc			Silicates	Talc	{'prediction_score_Talc': 0.9507, 'prediction_score_Variscite': 0.0117, 'prediction_score_Clinochlore': 0.006}
CLP_146	Talc			Silicates	Talc	{'prediction_score_Talc': 0.9398, 'prediction_score_Variscite': 0.0184, 'prediction_score_Clinochlore': 0.0082}
CLP_148	Talc			Silicates	Variscite	{'prediction_score_Variscite': 0.8188, 'prediction_score_Clinochlore': 0.1171, 'prediction_score_Talc': 0.0094}
CLP_155	Talc			Silicates	Talc	{'prediction_score_Talc': 0.9059, 'prediction_score_Clinochlore': 0.0409, 'prediction_score_Variscite': 0.0187}
CLP_156	Talc			Silicates	Talc	{'prediction_score_Talc': 0.9632, 'prediction_score_Variscite': 0.0074, 'prediction_score_Clinochlore': 0.0041}

## Sheet: VS1_predictions
Predicted_Major_Groups	actual_label	prediction_label	top_3_probs
Phosphates,Arsenates,Vanadates	Annabergite	Annabergite	{'prediction_score_Annabergite': 0.9656, 'prediction_score_Variscite': 0.0064, 'prediction_score_Talc': 0.0025}
Phosphates,Arsenates,Vanadates	Annabergite	Annabergite	{'prediction_score_Annabergite': 0.9656, 'prediction_score_Variscite': 0.0064, 'prediction_score_Talc': 0.0025}
Silicates	Clinochlore	Illite	{'prediction_score_Illite': 0.3004, 'prediction_score_Berlinite': 0.1935, 'prediction_score_Clinochlore': 0.1137}
Phosphates,Arsenates,Vanadates	Variscite	Variscite	{'prediction_score_Variscite': 0.9102, 'prediction_score_Berlinite': 0.0531, 'prediction_score_Talc': 0.0031}
Phosphates,Arsenates,Vanadates	Variscite	Variscite	{'prediction_score_Variscite': 0.9701, 'prediction_score_Talc': 0.0025, 'prediction_score_Aheylite': 0.0022}
Phosphates,Arsenates,Vanadates	Variscite	Variscite	{'prediction_score_Variscite': 0.9706, 'prediction_score_Talc': 0.0025, 'prediction_score_Aheylite': 0.0022}
Phosphates,Arsenates,Vanadates	Variscite	Variscite	{'prediction_score_Variscite': 0.9703, 'prediction_score_Talc': 0.0026, 'prediction_score_Aheylite': 0.0023}
Phosphates,Arsenates,Vanadates	Variscite	Variscite	{'prediction_score_Variscite': 0.9707, 'prediction_score_Talc': 0.0025, 'prediction_score_Aheylite': 0.0022}
Phosphates,Arsenates,Vanadates	Planerite	Planerite	{'prediction_score_Planerite': 0.9657, 'prediction_score_Variscite': 0.0065, 'prediction_score_Aheylite': 0.0025}
Phosphates,Arsenates,Vanadates	Variscite	Variscite	{'prediction_score_Variscite': 0.9706, 'prediction_score_Talc': 0.0025, 'prediction_score_Aheylite': 0.0022}
Phosphates,Arsenates,Vanadates	Variscite	Variscite	{'prediction_score_Variscite': 0.9706, 'prediction_score_Talc': 0.0025, 'prediction_score_Aheylite': 0.0022}
Phosphates,Arsenates,Vanadates	Variscite	Berlinite	{'prediction_score_Berlinite': 0.9647, 'prediction_score_Variscite': 0.0071, 'prediction_score_Talc': 0.0026}
Phosphates,Arsenates,Vanadates	Planerite	Planerite	{'prediction_score_Planerite': 0.966, 'prediction_score_Variscite': 0.0064, 'prediction_score_Talc': 0.0025}
Phosphates,Arsenates,Vanadates	Planerite	Planerite	{'prediction_score_Planerite': 0.966, 'prediction_score_Variscite': 0.0064, 'prediction_score_Talc': 0.0025}
Silicates	Chlorite-serpentine	Chlorite-serpentine	{'prediction_score_Chlorite-serpentine': 0.964, 'prediction_score_Variscite': 0.0065, 'prediction_score_Illite': 0.0034}
Phosphates,Arsenates,Vanadates	Variscite	Variscite	{'prediction_score_Variscite': 0.9705, 'prediction_score_Talc': 0.0025, 'prediction_score_Aheylite': 0.0022}
Phosphates,Arsenates,Vanadates	Variscite	Variscite	{'prediction_score_Variscite': 0.9707, 'prediction_score_Talc': 0.0025, 'prediction_score_Aheylite': 0.0022}
Phosphates,Arsenates,Vanadates	Variscite	Variscite	{'prediction_score_Variscite': 0.9707, 'prediction_score_Talc': 0.0025, 'prediction_score_Aheylite': 0.0022}
Phosphates,Arsenates,Vanadates	Variscite	Variscite	{'prediction_score_Variscite': 0.9707, 'prediction_score_Talc': 0.0025, 'prediction_score_Aheylite': 0.0022}
Phosphates,Arsenates,Vanadates	Variscite	Variscite	{'prediction_score_Variscite': 0.9706, 'prediction_score_Talc': 0.0025, 'prediction_score_Aheylite': 0.0022}
Phosphates,Arsenates,Vanadates	Variscite	Variscite	{'prediction_score_Variscite': 0.9708, 'prediction_score_Talc': 0.0025, 'prediction_score_Aheylite': 0.0022}
Phosphates,Arsenates,Vanadates	Variscite	Variscite	{'prediction_score_Variscite': 0.9708, 'prediction_score_Talc': 0.0025, 'prediction_score_Aheylite': 0.0022}
Phosphates,Arsenates,Vanadates	Variscite	Variscite	{'prediction_score_Variscite': 0.9708, 'prediction_score_Talc': 0.0025, 'prediction_score_Aheylite': 0.0022}
Phosphates,Arsenates,Vanadates	Variscite	Variscite	{'prediction_score_Variscite': 0.9588, 'prediction_score_Metavariscite': 0.0114, 'prediction_score_Talc': 0.0027}
Phosphates,Arsenates,Vanadates	Variscite	Variscite	{'prediction_score_Variscite': 0.9708, 'prediction_score_Talc': 0.0025, 'prediction_score_Aheylite': 0.0022}
Phosphates,Arsenates,Vanadates	Variscite	Variscite	{'prediction_score_Variscite': 0.9708, 'prediction_score_Talc': 0.0025, 'prediction_score_Aheylite': 0.0022}
Phosphates,Arsenates,Vanadates	Variscite	Variscite	{'prediction_score_Variscite': 0.9708, 'prediction_score_Talc': 0.0025, 'prediction_score_Aheylite': 0.0022}
Silicates	Clinochlore	Clinochlore	{'prediction_score_Clinochlore': 0.9664, 'prediction_score_Variscite': 0.0065, 'prediction_score_Talc': 0.0026}
Phosphates,Arsenates,Vanadates	Variscite	Variscite	{'prediction_score_Variscite': 0.9708, 'prediction_score_Talc': 0.0025, 'prediction_score_Aheylite': 0.0022}
Phosphates,Arsenates,Vanadates	Variscite	Variscite	{'prediction_score_Variscite': 0.9708, 'prediction_score_Talc': 0.0025, 'prediction_score_Aheylite': 0.0022}
Phosphates,Arsenates,Vanadates	Variscite	Variscite	{'prediction_score_Variscite': 0.9708, 'prediction_score_Talc': 0.0025, 'prediction_score_Aheylite': 0.0022}
Phosphates,Arsenates,Vanadates	Variscite	Variscite	{'prediction_score_Variscite': 0.9707, 'prediction_score_Talc': 0.0025, 'prediction_score_Aheylite': 0.0022}
Phosphates,Arsenates,Vanadates	Variscite	Variscite	{'prediction_score_Variscite': 0.9708, 'prediction_score_Talc': 0.0025, 'prediction_score_Aheylite': 0.0022}
Phosphates,Arsenates,Vanadates	Variscite	Variscite	{'prediction_score_Variscite': 0.9708, 'prediction_score_Talc': 0.0025, 'prediction_score_Aheylite': 0.0022}
Phosphates,Arsenates,Vanadates	Variscite	Variscite	{'prediction_score_Variscite': 0.9707, 'prediction_score_Talc': 0.0025, 'prediction_score_Aheylite': 0.0022}
Phosphates,Arsenates,Vanadates	Variscite	Variscite	{'prediction_score_Variscite': 0.9708, 'prediction_score_Talc': 0.0025, 'prediction_score_Aheylite': 0.0022}
Phosphates,Arsenates,Vanadates	Variscite	Variscite	{'prediction_score_Variscite': 0.9708, 'prediction_score_Talc': 0.0025, 'prediction_score_Aheylite': 0.0022}
Phosphates,Arsenates,Vanadates	Variscite	Variscite	{'prediction_score_Variscite': 0.9708, 'prediction_score_Talc': 0.0025, 'prediction_score_Aheylite': 0.0022}
Phosphates,Arsenates,Vanadates	Variscite	Variscite	{'prediction_score_Variscite': 0.9708, 'prediction_score_Talc': 0.0025, 'prediction_score_Aheylite': 0.0022}
Phosphates,Arsenates,Vanadates	Variscite	Variscite	{'prediction_score_Variscite': 0.9708, 'prediction_score_Talc': 0.0025, 'prediction_score_Aheylite': 0.0022}
Phosphates,Arsenates,Vanadates	Variscite	Variscite	{'prediction_score_Variscite': 0.9708, 'prediction_score_Talc': 0.0025, 'prediction_score_Aheylite': 0.0022}
Phosphates,Arsenates,Vanadates	Variscite	Variscite	{'prediction_score_Variscite': 0.9708, 'prediction_score_Talc': 0.0025, 'prediction_score_Aheylite': 0.0022}
Phosphates,Arsenates,Vanadates	Variscite	Variscite	{'prediction_score_Variscite': 0.9708, 'prediction_score_Talc': 0.0025, 'prediction_score_Aheylite': 0.0022}
Phosphates,Arsenates,Vanadates	Variscite	Variscite	{'prediction_score_Variscite': 0.9706, 'prediction_score_Talc': 0.0025, 'prediction_score_Aheylite': 0.0022}
Phosphates,Arsenates,Vanadates	Variscite	Variscite	{'prediction_score_Variscite': 0.9708, 'prediction_score_Talc': 0.0025, 'prediction_score_Aheylite': 0.0022}
Phosphates,Arsenates,Vanadates	Variscite	Variscite	{'prediction_score_Variscite': 0.9708, 'prediction_score_Talc': 0.0025, 'prediction_score_Aheylite': 0.0022}
Phosphates,Arsenates,Vanadates	Variscite	Variscite	{'prediction_score_Variscite': 0.9708, 'prediction_score_Talc': 0.0025, 'prediction_score_Aheylite': 0.0022}
Phosphates,Arsenates,Vanadates	Variscite	Variscite	{'prediction_score_Variscite': 0.9708, 'prediction_score_Talc': 0.0025, 'prediction_score_Aheylite': 0.0022}
Phosphates,Arsenates,Vanadates	Variscite	Variscite	{'prediction_score_Variscite': 0.9707, 'prediction_score_Talc': 0.0025, 'prediction_score_Aheylite': 0.0022}
Phosphates,Arsenates,Vanadates	Variscite	Variscite	{'prediction_score_Variscite': 0.9708, 'prediction_score_Talc': 0.0025, 'prediction_score_Aheylite': 0.0022}
Phosphates,Arsenates,Vanadates	Variscite	Variscite	{'prediction_score_Variscite': 0.9708, 'prediction_score_Talc': 0.0025, 'prediction_score_Aheylite': 0.0022}
Phosphates,Arsenates,Vanadates	Variscite	Variscite	{'prediction_score_Variscite': 0.9707, 'prediction_score_Talc': 0.0025, 'prediction_score_Aheylite': 0.0022}
Phosphates,Arsenates,Vanadates	Variscite	Aheylite	{'prediction_score_Aheylite': 0.7026, 'prediction_score_Talc': 0.1697, 'prediction_score_Variscite': 0.0387}
Oxides	Quartz	Quartz	{'prediction_score_Quartz': 0.9654, 'prediction_score_Variscite': 0.0064, 'prediction_score_Talc': 0.0025}
Phosphates,Arsenates,Vanadates	Variscite	Variscite	{'prediction_score_Variscite': 0.969, 'prediction_score_Talc': 0.0035, 'prediction_score_Aheylite': 0.0023}
Carbonates(Nitrates)	Calcite	Calcite	{'prediction_score_Calcite': 0.9659, 'prediction_score_Variscite': 0.0065, 'prediction_score_Talc': 0.0026}
Phosphates,Arsenates,Vanadates	Variscite	Variscite	{'prediction_score_Variscite': 0.9698, 'prediction_score_Aheylite': 0.0027, 'prediction_score_Talc': 0.0025}
Phosphates,Arsenates,Vanadates	Variscite	Variscite	{'prediction_score_Variscite': 0.9655, 'prediction_score_Aheylite': 0.0061, 'prediction_score_Talc': 0.0026}
Phosphates,Arsenates,Vanadates	Variscite	Variscite	{'prediction_score_Variscite': 0.5196, 'prediction_score_Aheylite': 0.142, 'prediction_score_Planerite': 0.0927}
Silicates	Muscovite	Muscovite	{'prediction_score_Muscovite': 0.9659, 'prediction_score_Variscite': 0.0065, 'prediction_score_Talc': 0.0026}
Silicates	Muscovite	Muscovite	{'prediction_score_Muscovite': 0.9657, 'prediction_score_Variscite': 0.0068, 'prediction_score_Talc': 0.0026}
Silicates	Muscovite	Muscovite	{'prediction_score_Muscovite': 0.9661, 'prediction_score_Variscite': 0.0065, 'prediction_score_Talc': 0.0026}
Silicates	Muscovite	Muscovite	{'prediction_score_Muscovite': 0.9661, 'prediction_score_Variscite': 0.0065, 'prediction_score_Talc': 0.0026}
Silicates	Muscovite	Muscovite	{'prediction_score_Muscovite': 0.9661, 'prediction_score_Variscite': 0.0065, 'prediction_score_Talc': 0.0026}
Silicates	Muscovite	Muscovite	{'prediction_score_Muscovite': 0.9661, 'prediction_score_Variscite': 0.0065, 'prediction_score_Talc': 0.0026}
Silicates	Muscovite	Muscovite	{'prediction_score_Muscovite': 0.9661, 'prediction_score_Variscite': 0.0065, 'prediction_score_Talc': 0.0026}
Silicates	Muscovite	Muscovite	{'prediction_score_Muscovite': 0.9661, 'prediction_score_Variscite': 0.0065, 'prediction_score_Talc': 0.0026}
Silicates	Talc	Talc	{'prediction_score_Talc': 0.9666, 'prediction_score_Variscite': 0.0065, 'prediction_score_Aheylite': 0.0022}
Silicates	Muscovite	Muscovite	{'prediction_score_Muscovite': 0.9661, 'prediction_score_Variscite': 0.0065, 'prediction_score_Talc': 0.0026}
Silicates	Clinochlore	Clinochlore	{'prediction_score_Clinochlore': 0.9664, 'prediction_score_Variscite': 0.0065, 'prediction_score_Talc': 0.0025}
Silicates	Clinochlore	Clinochlore	{'prediction_score_Clinochlore': 0.9664, 'prediction_score_Variscite': 0.0065, 'prediction_score_Talc': 0.0025}
Silicates	Clinochlore	Clinochlore	{'prediction_score_Clinochlore': 0.9663, 'prediction_score_Variscite': 0.0065, 'prediction_score_Talc': 0.0025}
Silicates	Chlorite-serpentine	Chlorite-serpentine	{'prediction_score_Chlorite-serpentine': 0.9667, 'prediction_score_Variscite': 0.0064, 'prediction_score_Talc': 0.0025}
Silicates	Clinochlore	Clinochlore	{'prediction_score_Clinochlore': 0.9664, 'prediction_score_Variscite': 0.0065, 'prediction_score_Talc': 0.0025}
Silicates	Chlorite-serpentine	Chlorite-serpentine	{'prediction_score_Chlorite-serpentine': 0.9668, 'prediction_score_Variscite': 0.0064, 'prediction_score_Talc': 0.0025}
Phosphates,Arsenates,Vanadates	Variscite	Variscite	{'prediction_score_Variscite': 0.8849, 'prediction_score_Crandallite': 0.0779, 'prediction_score_Talc': 0.0032}
Phosphates,Arsenates,Vanadates	Variscite	Variscite	{'prediction_score_Variscite': 0.9701, 'prediction_score_Talc': 0.0025, 'prediction_score_Aheylite': 0.0022}
Phosphates,Arsenates,Vanadates	Variscite	Variscite	{'prediction_score_Variscite': 0.9703, 'prediction_score_Talc': 0.0025, 'prediction_score_Aheylite': 0.0022}
Phosphates,Arsenates,Vanadates	Variscite	Variscite	{'prediction_score_Variscite': 0.9702, 'prediction_score_Talc': 0.0025, 'prediction_score_Aheylite': 0.0022}
Phosphates,Arsenates,Vanadates	Variscite	Variscite	{'prediction_score_Variscite': 0.9684, 'prediction_score_Aheylite': 0.0029, 'prediction_score_Talc': 0.0026}
Phosphates,Arsenates,Vanadates	Variscite	Variscite	{'prediction_score_Variscite': 0.9643, 'prediction_score_Muscovite': 0.0039, 'prediction_score_Talc': 0.0027}
Phosphates,Arsenates,Vanadates	Variscite	Variscite	{'prediction_score_Variscite': 0.7982, 'prediction_score_Muscovite': 0.137, 'prediction_score_Berlinite': 0.008}
Phosphates,Arsenates,Vanadates	Variscite	Variscite	{'prediction_score_Variscite': 0.9582, 'prediction_score_Aheylite': 0.0089, 'prediction_score_Berlinite': 0.0031}
Phosphates,Arsenates,Vanadates	Variscite	Variscite	{'prediction_score_Variscite': 0.9707, 'prediction_score_Talc': 0.0025, 'prediction_score_Aheylite': 0.0022}
Phosphates,Arsenates,Vanadates	Variscite	Variscite	{'prediction_score_Variscite': 0.9706, 'prediction_score_Talc': 0.0025, 'prediction_score_Aheylite': 0.0023}
Silicates	Muscovite	Muscovite	{'prediction_score_Muscovite': 0.9661, 'prediction_score_Variscite': 0.0065, 'prediction_score_Talc': 0.0026}
Phosphates,Arsenates,Vanadates	Aheylite	Aheylite	{'prediction_score_Aheylite': 0.9666, 'prediction_score_Variscite': 0.0064, 'prediction_score_Talc': 0.0025}
Phosphates,Arsenates,Vanadates	Aheylite	Aheylite	{'prediction_score_Aheylite': 0.9666, 'prediction_score_Variscite': 0.0064, 'prediction_score_Talc': 0.0025}
Phosphates,Arsenates,Vanadates	Variscite	Variscite	{'prediction_score_Variscite': 0.9708, 'prediction_score_Talc': 0.0025, 'prediction_score_Aheylite': 0.0022}
Phosphates,Arsenates,Vanadates	Variscite	Variscite	{'prediction_score_Variscite': 0.9708, 'prediction_score_Talc': 0.0025, 'prediction_score_Aheylite': 0.0022}
Phosphates,Arsenates,Vanadates	Variscite	Variscite	{'prediction_score_Variscite': 0.9708, 'prediction_score_Talc': 0.0025, 'prediction_score_Aheylite': 0.0022}
Phosphates,Arsenates,Vanadates	Variscite	Variscite	{'prediction_score_Variscite': 0.9708, 'prediction_score_Talc': 0.0025, 'prediction_score_Aheylite': 0.0022}
Phosphates,Arsenates,Vanadates	Variscite	Variscite	{'prediction_score_Variscite': 0.9708, 'prediction_score_Talc': 0.0025, 'prediction_score_Aheylite': 0.0022}
Phosphates,Arsenates,Vanadates	Variscite	Variscite	{'prediction_score_Variscite': 0.9707, 'prediction_score_Talc': 0.0025, 'prediction_score_Aheylite': 0.0022}
Phosphates,Arsenates,Vanadates	Variscite	Variscite	{'prediction_score_Variscite': 0.9708, 'prediction_score_Talc': 0.0025, 'prediction_score_Aheylite': 0.0022}
Phosphates,Arsenates,Vanadates	Variscite	Variscite	{'prediction_score_Variscite': 0.9707, 'prediction_score_Talc': 0.0025, 'prediction_score_Aheylite': 0.0022}
Phosphates,Arsenates,Vanadates	Variscite	Variscite	{'prediction_score_Variscite': 0.9708, 'prediction_score_Talc': 0.0025, 'prediction_score_Aheylite': 0.0022}
Phosphates,Arsenates,Vanadates	Variscite	Variscite	{'prediction_score_Variscite': 0.9707, 'prediction_score_Talc': 0.0025, 'prediction_score_Aheylite': 0.0022}
Phosphates,Arsenates,Vanadates	Variscite	Variscite	{'prediction_score_Variscite': 0.7134, 'prediction_score_Berlinite': 0.2356, 'prediction_score_Muscovite': 0.0047}
Phosphates,Arsenates,Vanadates	Variscite	Metavariscite	{'prediction_score_Metavariscite': 0.5463, 'prediction_score_Variscite': 0.4152, 'prediction_score_Talc': 0.0035}
Phosphates,Arsenates,Vanadates	Variscite	Variscite	{'prediction_score_Variscite': 0.9701, 'prediction_score_Talc': 0.0026, 'prediction_score_Aheylite': 0.0023}
Phosphates,Arsenates,Vanadates	Variscite	Variscite	{'prediction_score_Variscite': 0.9706, 'prediction_score_Talc': 0.0025, 'prediction_score_Aheylite': 0.0022}
Phosphates,Arsenates,Vanadates	Metavariscite	Metavariscite	{'prediction_score_Metavariscite': 0.7902, 'prediction_score_Variscite': 0.1787, 'prediction_score_Talc': 0.0028}
Phosphates,Arsenates,Vanadates	Variscite	Metavariscite	{'prediction_score_Metavariscite': 0.8121, 'prediction_score_Variscite': 0.1515, 'prediction_score_Talc': 0.0034}
Phosphates,Arsenates,Vanadates	Variscite	Metavariscite	{'prediction_score_Metavariscite': 0.71, 'prediction_score_Variscite': 0.2509, 'prediction_score_Berlinite': 0.0036}
Phosphates,Arsenates,Vanadates	Variscite	Metavariscite	{'prediction_score_Metavariscite': 0.9531, 'prediction_score_Variscite': 0.0136, 'prediction_score_Talc': 0.0029}
Phosphates,Arsenates,Vanadates	Variscite	Variscite	{'prediction_score_Variscite': 0.9644, 'prediction_score_Metavariscite': 0.0061, 'prediction_score_Talc': 0.0027}
Phosphates,Arsenates,Vanadates	Berlinite	Berlinite	{'prediction_score_Berlinite': 0.9064, 'prediction_score_Variscite': 0.0641, 'prediction_score_Talc': 0.0027}
Phosphates,Arsenates,Vanadates	Variscite	Variscite	{'prediction_score_Variscite': 0.9704, 'prediction_score_Talc': 0.0025, 'prediction_score_Aheylite': 0.0022}
Phosphates,Arsenates,Vanadates	Crandallite	Crandallite	{'prediction_score_Crandallite': 0.9639, 'prediction_score_Variscite': 0.0074, 'prediction_score_Talc': 0.0026}
Phosphates,Arsenates,Vanadates	Variscite	Variscite	{'prediction_score_Variscite': 0.9696, 'prediction_score_Talc': 0.0025, 'prediction_score_Aheylite': 0.0023}
Phosphates,Arsenates,Vanadates	Variscite	Variscite	{'prediction_score_Variscite': 0.7797, 'prediction_score_Crandallite': 0.1914, 'prediction_score_Talc': 0.0026}
Phosphates,Arsenates,Vanadates	Strengite	Strengite	{'prediction_score_Strengite': 0.9654, 'prediction_score_Variscite': 0.0065, 'prediction_score_Talc': 0.0025}
Phosphates,Arsenates,Vanadates	Turquoise	Turquoise	{'prediction_score_Turquoise': 0.9657, 'prediction_score_Variscite': 0.0065, 'prediction_score_Talc': 0.0025}
Phosphates,Arsenates,Vanadates	Turquoise	Turquoise	{'prediction_score_Turquoise': 0.9658, 'prediction_score_Variscite': 0.0065, 'prediction_score_Talc': 0.0025}
Phosphates,Arsenates,Vanadates	Berlinite	Berlinite	{'prediction_score_Berlinite': 0.9655, 'prediction_score_Variscite': 0.0065, 'prediction_score_Talc': 0.0025}
Oxides	Quartz	Quartz	{'prediction_score_Quartz': 0.9656, 'prediction_score_Variscite': 0.0064, 'prediction_score_Talc': 0.0025}
Halides	Fluorite	Fluorite	{'prediction_score_Fluorite': 0.9657, 'prediction_score_Variscite': 0.0064, 'prediction_score_Talc': 0.0025}

## Sheet: VS2_predictions
Predicted_Major_Groups	actual_label	prediction_label	top_3_probs
Phosphates,Arsenates,Vanadates	Aheylite	Aheylite	{'prediction_score_Aheylite': 0.9666, 'prediction_score_Variscite': 0.0064, 'prediction_score_Talc': 0.0025}
Carbonates(Nitrates)	Aheylite	Aheylite	{'prediction_score_Aheylite': 0.9652, 'prediction_score_Variscite': 0.0068, 'prediction_score_Talc': 0.0026}
Phosphates,Arsenates,Vanadates	Aheylite	Aheylite	{'prediction_score_Aheylite': 0.9666, 'prediction_score_Variscite': 0.0064, 'prediction_score_Talc': 0.0025}
Phosphates,Arsenates,Vanadates	Aheylite	Aheylite	{'prediction_score_Aheylite': 0.9665, 'prediction_score_Variscite': 0.0064, 'prediction_score_Talc': 0.0025}
Phosphates,Arsenates,Vanadates	Aheylite	Aheylite	{'prediction_score_Aheylite': 0.9663, 'prediction_score_Variscite': 0.0065, 'prediction_score_Talc': 0.0025}
Phosphates,Arsenates,Vanadates	Annabergite	Annabergite	{'prediction_score_Annabergite': 0.9656, 'prediction_score_Variscite': 0.0064, 'prediction_score_Talc': 0.0025}
Phosphates,Arsenates,Vanadates	Annabergite	Annabergite	{'prediction_score_Annabergite': 0.9656, 'prediction_score_Variscite': 0.0064, 'prediction_score_Talc': 0.0025}
Carbonates(Nitrates)	Berlinite	Calcite	{'prediction_score_Calcite': 0.9654, 'prediction_score_Variscite': 0.0066, 'prediction_score_Talc': 0.0026}
Phosphates,Arsenates,Vanadates	Berlinite	Berlinite	{'prediction_score_Berlinite': 0.9636, 'prediction_score_Variscite': 0.0069, 'prediction_score_Aheylite': 0.0032}
Phosphates,Arsenates,Vanadates	Berlinite	Berlinite	{'prediction_score_Berlinite': 0.964, 'prediction_score_Variscite': 0.0067, 'prediction_score_Talc': 0.0029}
Carbonates(Nitrates)	Calcite	Calcite	{'prediction_score_Calcite': 0.9659, 'prediction_score_Variscite': 0.0065, 'prediction_score_Talc': 0.0026}
Carbonates(Nitrates)	Calcite	Calcite	{'prediction_score_Calcite': 0.9655, 'prediction_score_Variscite': 0.0065, 'prediction_score_Talc': 0.0026}
Carbonates(Nitrates)	Calcite	Calcite	{'prediction_score_Calcite': 0.9659, 'prediction_score_Variscite': 0.0065, 'prediction_score_Talc': 0.0026}
Carbonates(Nitrates)	Calcite	Calcite	{'prediction_score_Calcite': 0.9659, 'prediction_score_Variscite': 0.0065, 'prediction_score_Talc': 0.0026}
Carbonates(Nitrates)	Calcite	Calcite	{'prediction_score_Calcite': 0.9647, 'prediction_score_Variscite': 0.0065, 'prediction_score_Aragonite': 0.0026}
Carbonates(Nitrates)	Calcite	Calcite	{'prediction_score_Calcite': 0.9659, 'prediction_score_Variscite': 0.0065, 'prediction_score_Talc': 0.0026}
Carbonates(Nitrates)	Calcite	Calcite	{'prediction_score_Calcite': 0.9659, 'prediction_score_Variscite': 0.0065, 'prediction_score_Talc': 0.0026}
Silicates	Chlorite-serpentine	Chlorite-serpentine	{'prediction_score_Chlorite-serpentine': 0.9645, 'prediction_score_Variscite': 0.0065, 'prediction_score_Clinochlore': 0.0042}
Silicates	Chlorite-serpentine	Chlorite-serpentine	{'prediction_score_Chlorite-serpentine': 0.9667, 'prediction_score_Variscite': 0.0064, 'prediction_score_Talc': 0.0025}
Silicates	Chlorite-serpentine	Chlorite-serpentine	{'prediction_score_Chlorite-serpentine': 0.9659, 'prediction_score_Variscite': 0.0064, 'prediction_score_Clinochlore': 0.0029}
Silicates	Chlorite-serpentine	Chlorite-serpentine	{'prediction_score_Chlorite-serpentine': 0.9557, 'prediction_score_Clinochlore': 0.0107, 'prediction_score_Variscite': 0.0074}
Silicates	Chlorite-serpentine	Chlorite-serpentine	{'prediction_score_Chlorite-serpentine': 0.9667, 'prediction_score_Variscite': 0.0064, 'prediction_score_Talc': 0.0025}
Silicates	Clinochlore	Illite	{'prediction_score_Illite': 0.3004, 'prediction_score_Berlinite': 0.1935, 'prediction_score_Clinochlore': 0.1137}
Silicates	Clinochlore	Clinochlore	{'prediction_score_Clinochlore': 0.8606, 'prediction_score_Chlorite-serpentine': 0.1067, 'prediction_score_Variscite': 0.0067}
Silicates	Clinochlore	Clinochlore	{'prediction_score_Clinochlore': 0.9664, 'prediction_score_Variscite': 0.0065, 'prediction_score_Talc': 0.0025}
Silicates	Clinochlore	Clinochlore	{'prediction_score_Clinochlore': 0.9661, 'prediction_score_Variscite': 0.0065, 'prediction_score_Chlorite-serpentine': 0.0025}
Silicates	Clinochlore	Clinochlore	{'prediction_score_Clinochlore': 0.9642, 'prediction_score_Variscite': 0.0065, 'prediction_score_Chlorite-serpentine': 0.0041}
Phosphates,Arsenates,Vanadates	Crandallite	Crandallite	{'prediction_score_Crandallite': 0.9646, 'prediction_score_Variscite': 0.0069, 'prediction_score_Talc': 0.0026}
Halides	Fluorite	Fluorite	{'prediction_score_Fluorite': 0.9644, 'prediction_score_Variscite': 0.0066, 'prediction_score_Talc': 0.0026}
Halides	Fluorite	Fluorite	{'prediction_score_Fluorite': 0.9657, 'prediction_score_Variscite': 0.0064, 'prediction_score_Talc': 0.0025}
Phosphates,Arsenates,Vanadates	Metavariscite	Metavariscite	{'prediction_score_Metavariscite': 0.9647, 'prediction_score_Variscite': 0.007, 'prediction_score_Talc': 0.0026}
Phosphates,Arsenates,Vanadates	Metavariscite	Metavariscite	{'prediction_score_Metavariscite': 0.7902, 'prediction_score_Variscite': 0.1787, 'prediction_score_Talc': 0.0028}
Silicates	Muscovite	Muscovite	{'prediction_score_Muscovite': 0.966, 'prediction_score_Variscite': 0.0065, 'prediction_score_Talc': 0.0026}
Silicates	Muscovite	Muscovite	{'prediction_score_Muscovite': 0.9661, 'prediction_score_Variscite': 0.0065, 'prediction_score_Talc': 0.0026}
Silicates	Muscovite	Muscovite	{'prediction_score_Muscovite': 0.9661, 'prediction_score_Variscite': 0.0065, 'prediction_score_Talc': 0.0026}
Silicates	Muscovite	Muscovite	{'prediction_score_Muscovite': 0.9661, 'prediction_score_Variscite': 0.0065, 'prediction_score_Talc': 0.0026}
Silicates	Muscovite	Muscovite	{'prediction_score_Muscovite': 0.9661, 'prediction_score_Variscite': 0.0065, 'prediction_score_Talc': 0.0026}
Silicates	Muscovite	Muscovite	{'prediction_score_Muscovite': 0.9661, 'prediction_score_Variscite': 0.0065, 'prediction_score_Talc': 0.0026}
Silicates	Muscovite	Muscovite	{'prediction_score_Muscovite': 0.9661, 'prediction_score_Variscite': 0.0065, 'prediction_score_Talc': 0.0026}
Silicates	Muscovite	Muscovite	{'prediction_score_Muscovite': 0.9661, 'prediction_score_Variscite': 0.0065, 'prediction_score_Talc': 0.0026}
Phosphates,Arsenates,Vanadates	Planerite	Planerite	{'prediction_score_Planerite': 0.966, 'prediction_score_Variscite': 0.0064, 'prediction_score_Talc': 0.0025}
Phosphates,Arsenates,Vanadates	Planerite	Planerite	{'prediction_score_Planerite': 0.9649, 'prediction_score_Variscite': 0.0065, 'prediction_score_Aheylite': 0.003}
Phosphates,Arsenates,Vanadates	Planerite	Planerite	{'prediction_score_Planerite': 0.8205, 'prediction_score_Variscite': 0.091, 'prediction_score_Metavariscite': 0.016}
Oxides	Quartz	Quartz	{'prediction_score_Quartz': 0.9656, 'prediction_score_Variscite': 0.0064, 'prediction_score_Talc': 0.0025}
Oxides	Quartz	Quartz	{'prediction_score_Quartz': 0.9648, 'prediction_score_Variscite': 0.0067, 'prediction_score_Talc': 0.0026}
Phosphates,Arsenates,Vanadates	Strengite	Strengite	{'prediction_score_Strengite': 0.9654, 'prediction_score_Variscite': 0.0065, 'prediction_score_Talc': 0.0025}
Silicates	Talc	Clinochlore	{'prediction_score_Clinochlore': 0.9662, 'prediction_score_Variscite': 0.0065, 'prediction_score_Talc': 0.0026}
Silicates	Talc	Variscite	{'prediction_score_Variscite': 0.7765, 'prediction_score_Calcite': 0.1907, 'prediction_score_Talc': 0.0034}
Phosphates,Arsenates,Vanadates	Variscite	Variscite	{'prediction_score_Variscite': 0.9708, 'prediction_score_Talc': 0.0025, 'prediction_score_Aheylite': 0.0022}
Phosphates,Arsenates,Vanadates	Variscite	Variscite	{'prediction_score_Variscite': 0.9706, 'prediction_score_Talc': 0.0025, 'prediction_score_Aheylite': 0.0022}
Phosphates,Arsenates,Vanadates	Variscite	Variscite	{'prediction_score_Variscite': 0.9708, 'prediction_score_Talc': 0.0025, 'prediction_score_Aheylite': 0.0022}
Phosphates,Arsenates,Vanadates	Variscite	Variscite	{'prediction_score_Variscite': 0.9707, 'prediction_score_Talc': 0.0025, 'prediction_score_Aheylite': 0.0022}
Phosphates,Arsenates,Vanadates	Variscite	Variscite	{'prediction_score_Variscite': 0.7982, 'prediction_score_Muscovite': 0.137, 'prediction_score_Berlinite': 0.008}
Phosphates,Arsenates,Vanadates	Variscite	Variscite	{'prediction_score_Variscite': 0.9708, 'prediction_score_Talc': 0.0025, 'prediction_score_Aheylite': 0.0022}
Phosphates,Arsenates,Vanadates	Variscite	Variscite	{'prediction_score_Variscite': 0.9708, 'prediction_score_Talc': 0.0025, 'prediction_score_Aheylite': 0.0022}
Phosphates,Arsenates,Vanadates	Variscite	Variscite	{'prediction_score_Variscite': 0.9382, 'prediction_score_Berlinite': 0.0314, 'prediction_score_Aheylite': 0.0027}
Phosphates,Arsenates,Vanadates	Variscite	Variscite	{'prediction_score_Variscite': 0.9702, 'prediction_score_Talc': 0.0025, 'prediction_score_Aheylite': 0.0022}
Phosphates,Arsenates,Vanadates	Variscite	Variscite	{'prediction_score_Variscite': 0.967, 'prediction_score_Talc': 0.0028, 'prediction_score_Aheylite': 0.0027}
Phosphates,Arsenates,Vanadates	Variscite	Variscite	{'prediction_score_Variscite': 0.9698, 'prediction_score_Talc': 0.0026, 'prediction_score_Aheylite': 0.0023}
Phosphates,Arsenates,Vanadates	Variscite	Variscite	{'prediction_score_Variscite': 0.9708, 'prediction_score_Talc': 0.0025, 'prediction_score_Aheylite': 0.0022}
Phosphates,Arsenates,Vanadates	Variscite	Variscite	{'prediction_score_Variscite': 0.9707, 'prediction_score_Talc': 0.0025, 'prediction_score_Aheylite': 0.0023}
Phosphates,Arsenates,Vanadates	Variscite	Variscite	{'prediction_score_Variscite': 0.9707, 'prediction_score_Talc': 0.0025, 'prediction_score_Aheylite': 0.0022}
Carbonates(Nitrates)	Variscite	Calcite	{'prediction_score_Calcite': 0.542, 'prediction_score_Variscite': 0.1992, 'prediction_score_Talc': 0.1074}
Phosphates,Arsenates,Vanadates	Variscite	Crandallite	{'prediction_score_Crandallite': 0.9638, 'prediction_score_Variscite': 0.0074, 'prediction_score_Talc': 0.0026}
Phosphates,Arsenates,Vanadates	Variscite	Variscite	{'prediction_score_Variscite': 0.9707, 'prediction_score_Talc': 0.0025, 'prediction_score_Aheylite': 0.0023}
Phosphates,Arsenates,Vanadates	Variscite	Variscite	{'prediction_score_Variscite': 0.8764, 'prediction_score_Berlinite': 0.0904, 'prediction_score_Aheylite': 0.0031}
Phosphates,Arsenates,Vanadates	Variscite	Variscite	{'prediction_score_Variscite': 0.9694, 'prediction_score_Talc': 0.0025, 'prediction_score_Aheylite': 0.0023}
Phosphates,Arsenates,Vanadates	Variscite	Variscite	{'prediction_score_Variscite': 0.9701, 'prediction_score_Talc': 0.0026, 'prediction_score_Aheylite': 0.0023}
Phosphates,Arsenates,Vanadates	Variscite	Variscite	{'prediction_score_Variscite': 0.9708, 'prediction_score_Talc': 0.0025, 'prediction_score_Aheylite': 0.0022}
Phosphates,Arsenates,Vanadates	Variscite	Variscite	{'prediction_score_Variscite': 0.7852, 'prediction_score_Berlinite': 0.1285, 'prediction_score_Metavariscite': 0.0149}
Phosphates,Arsenates,Vanadates	Variscite	Planerite	{'prediction_score_Planerite': 0.9659, 'prediction_score_Variscite': 0.0064, 'prediction_score_Talc': 0.0025}
Phosphates,Arsenates,Vanadates	Variscite	Variscite	{'prediction_score_Variscite': 0.9708, 'prediction_score_Talc': 0.0025, 'prediction_score_Aheylite': 0.0022}
Phosphates,Arsenates,Vanadates	Variscite	Variscite	{'prediction_score_Variscite': 0.9708, 'prediction_score_Talc': 0.0025, 'prediction_score_Aheylite': 0.0022}
Phosphates,Arsenates,Vanadates	Variscite	Variscite	{'prediction_score_Variscite': 0.9706, 'prediction_score_Talc': 0.0025, 'prediction_score_Aheylite': 0.0022}
Phosphates,Arsenates,Vanadates	Variscite	Variscite	{'prediction_score_Variscite': 0.9707, 'prediction_score_Talc': 0.0025, 'prediction_score_Aheylite': 0.0022}
Phosphates,Arsenates,Vanadates	Variscite	Variscite	{'prediction_score_Variscite': 0.9707, 'prediction_score_Talc': 0.0025, 'prediction_score_Aheylite': 0.0022}
Phosphates,Arsenates,Vanadates	Aheylite	Aheylite	{'prediction_score_Aheylite': 0.9488, 'prediction_score_Turquoise': 0.0162, 'prediction_score_Variscite': 0.0068}
Phosphates,Arsenates,Vanadates	Aheylite	Aheylite	{'prediction_score_Aheylite': 0.9666, 'prediction_score_Variscite': 0.0064, 'prediction_score_Talc': 0.0025}
Phosphates,Arsenates,Vanadates	Aheylite	Aheylite	{'prediction_score_Aheylite': 0.8669, 'prediction_score_Planerite': 0.0928, 'prediction_score_Variscite': 0.0083}
Phosphates,Arsenates,Vanadates	Aheylite	Aheylite	{'prediction_score_Aheylite': 0.9665, 'prediction_score_Variscite': 0.0064, 'prediction_score_Talc': 0.0025}
Phosphates,Arsenates,Vanadates	Aheylite	Aheylite	{'prediction_score_Aheylite': 0.9666, 'prediction_score_Variscite': 0.0064, 'prediction_score_Talc': 0.0025}
Phosphates,Arsenates,Vanadates	Aheylite	Aheylite	{'prediction_score_Aheylite': 0.9666, 'prediction_score_Variscite': 0.0064, 'prediction_score_Talc': 0.0025}
Phosphates,Arsenates,Vanadates	Aheylite	Aheylite	{'prediction_score_Aheylite': 0.9666, 'prediction_score_Variscite': 0.0064, 'prediction_score_Talc': 0.0025}
Phosphates,Arsenates,Vanadates	Aheylite	Aheylite	{'prediction_score_Aheylite': 0.9666, 'prediction_score_Variscite': 0.0064, 'prediction_score_Talc': 0.0025}
Phosphates,Arsenates,Vanadates	Aheylite	Aheylite	{'prediction_score_Aheylite': 0.6681, 'prediction_score_Turquoise': 0.2876, 'prediction_score_Variscite': 0.0089}
Phosphates,Arsenates,Vanadates	Aheylite	Aheylite	{'prediction_score_Aheylite': 0.9666, 'prediction_score_Variscite': 0.0064, 'prediction_score_Talc': 0.0025}
Phosphates,Arsenates,Vanadates	Aheylite	Aheylite	{'prediction_score_Aheylite': 0.9233, 'prediction_score_Turquoise': 0.0418, 'prediction_score_Variscite': 0.0071}
Phosphates,Arsenates,Vanadates	Aheylite	Aheylite	{'prediction_score_Aheylite': 0.9665, 'prediction_score_Variscite': 0.0064, 'prediction_score_Talc': 0.0025}
Phosphates,Arsenates,Vanadates	Aheylite	Aheylite	{'prediction_score_Aheylite': 0.9663, 'prediction_score_Variscite': 0.0065, 'prediction_score_Talc': 0.0025}
Phosphates,Arsenates,Vanadates	Aheylite	Aheylite	{'prediction_score_Aheylite': 0.9666, 'prediction_score_Variscite': 0.0064, 'prediction_score_Talc': 0.0025}
Phosphates,Arsenates,Vanadates	Aheylite	Aheylite	{'prediction_score_Aheylite': 0.9663, 'prediction_score_Variscite': 0.0065, 'prediction_score_Talc': 0.0025}
Phosphates,Arsenates,Vanadates	Aheylite	Aheylite	{'prediction_score_Aheylite': 0.9666, 'prediction_score_Variscite': 0.0064, 'prediction_score_Talc': 0.0025}
Phosphates,Arsenates,Vanadates	Aheylite	Aheylite	{'prediction_score_Aheylite': 0.9665, 'prediction_score_Variscite': 0.0064, 'prediction_score_Talc': 0.0025}
Phosphates,Arsenates,Vanadates	Aheylite	Aheylite	{'prediction_score_Aheylite': 0.9663, 'prediction_score_Variscite': 0.0064, 'prediction_score_Talc': 0.0025}
Phosphates,Arsenates,Vanadates	Aheylite	Aheylite	{'prediction_score_Aheylite': 0.9666, 'prediction_score_Variscite': 0.0064, 'prediction_score_Talc': 0.0025}
Phosphates,Arsenates,Vanadates	Aheylite	Aheylite	{'prediction_score_Aheylite': 0.9666, 'prediction_score_Variscite': 0.0064, 'prediction_score_Talc': 0.0025}
Phosphates,Arsenates,Vanadates	Aheylite	Aheylite	{'prediction_score_Aheylite': 0.9666, 'prediction_score_Variscite': 0.0064, 'prediction_score_Talc': 0.0025}
Phosphates,Arsenates,Vanadates	Aheylite	Aheylite	{'prediction_score_Aheylite': 0.9667, 'prediction_score_Variscite': 0.0064, 'prediction_score_Talc': 0.0025}
Phosphates,Arsenates,Vanadates	Annabergite	Annabergite	{'prediction_score_Annabergite': 0.9656, 'prediction_score_Variscite': 0.0064, 'prediction_score_Talc': 0.0025}
Phosphates,Arsenates,Vanadates	Annabergite	Annabergite	{'prediction_score_Annabergite': 0.9656, 'prediction_score_Variscite': 0.0064, 'prediction_score_Talc': 0.0025}
Phosphates,Arsenates,Vanadates	Annabergite	Annabergite	{'prediction_score_Annabergite': 0.9656, 'prediction_score_Variscite': 0.0064, 'prediction_score_Talc': 0.0025}
Phosphates,Arsenates,Vanadates	Annabergite	Annabergite	{'prediction_score_Annabergite': 0.9656, 'prediction_score_Variscite': 0.0064, 'prediction_score_Talc': 0.0025}
Phosphates,Arsenates,Vanadates	Annabergite	Annabergite	{'prediction_score_Annabergite': 0.9656, 'prediction_score_Variscite': 0.0064, 'prediction_score_Talc': 0.0025}
Phosphates,Arsenates,Vanadates	Annabergite	Annabergite	{'prediction_score_Annabergite': 0.9656, 'prediction_score_Variscite': 0.0064, 'prediction_score_Talc': 0.0025}
Phosphates,Arsenates,Vanadates	Annabergite	Annabergite	{'prediction_score_Annabergite': 0.9656, 'prediction_score_Variscite': 0.0064, 'prediction_score_Talc': 0.0025}
Phosphates,Arsenates,Vanadates	Annabergite	Annabergite	{'prediction_score_Annabergite': 0.9656, 'prediction_score_Variscite': 0.0064, 'prediction_score_Talc': 0.0025}
Phosphates,Arsenates,Vanadates	Annabergite	Annabergite	{'prediction_score_Annabergite': 0.9656, 'prediction_score_Variscite': 0.0064, 'prediction_score_Talc': 0.0025}
Phosphates,Arsenates,Vanadates	Annabergite	Annabergite	{'prediction_score_Annabergite': 0.9656, 'prediction_score_Variscite': 0.0064, 'prediction_score_Talc': 0.0025}
Phosphates,Arsenates,Vanadates	Annabergite	Annabergite	{'prediction_score_Annabergite': 0.9656, 'prediction_score_Variscite': 0.0064, 'prediction_score_Talc': 0.0025}
Phosphates,Arsenates,Vanadates	Annabergite	Annabergite	{'prediction_score_Annabergite': 0.9656, 'prediction_score_Variscite': 0.0064, 'prediction_score_Talc': 0.0025}
Phosphates,Arsenates,Vanadates	Annabergite	Annabergite	{'prediction_score_Annabergite': 0.9656, 'prediction_score_Variscite': 0.0064, 'prediction_score_Talc': 0.0025}
Phosphates,Arsenates,Vanadates	Annabergite	Annabergite	{'prediction_score_Annabergite': 0.9656, 'prediction_score_Variscite': 0.0064, 'prediction_score_Talc': 0.0025}
Phosphates,Arsenates,Vanadates	Annabergite	Annabergite	{'prediction_score_Annabergite': 0.9656, 'prediction_score_Variscite': 0.0064, 'prediction_score_Talc': 0.0025}
Phosphates,Arsenates,Vanadates	Annabergite	Annabergite	{'prediction_score_Annabergite': 0.9656, 'prediction_score_Variscite': 0.0064, 'prediction_score_Talc': 0.0025}
Phosphates,Arsenates,Vanadates	Annabergite	Annabergite	{'prediction_score_Annabergite': 0.9656, 'prediction_score_Variscite': 0.0064, 'prediction_score_Talc': 0.0025}
Phosphates,Arsenates,Vanadates	Annabergite	Annabergite	{'prediction_score_Annabergite': 0.9656, 'prediction_score_Variscite': 0.0064, 'prediction_score_Talc': 0.0025}
Carbonates(Nitrates)	Aragonite	Aragonite	{'prediction_score_Aragonite': 0.9661, 'prediction_score_Variscite': 0.0064, 'prediction_score_Talc': 0.0025}
Carbonates(Nitrates)	Aragonite	Aragonite	{'prediction_score_Aragonite': 0.9661, 'prediction_score_Variscite': 0.0064, 'prediction_score_Talc': 0.0025}
Carbonates(Nitrates)	Aragonite	Aragonite	{'prediction_score_Aragonite': 0.966, 'prediction_score_Variscite': 0.0064, 'prediction_score_Talc': 0.0025}
Carbonates(Nitrates)	Aragonite	Aragonite	{'prediction_score_Aragonite': 0.9661, 'prediction_score_Variscite': 0.0064, 'prediction_score_Talc': 0.0025}
Carbonates(Nitrates)	Aragonite	Aragonite	{'prediction_score_Aragonite': 0.9661, 'prediction_score_Variscite': 0.0064, 'prediction_score_Talc': 0.0025}
Carbonates(Nitrates)	Aragonite	Aragonite	{'prediction_score_Aragonite': 0.9661, 'prediction_score_Variscite': 0.0064, 'prediction_score_Talc': 0.0025}
Carbonates(Nitrates)	Aragonite	Aragonite	{'prediction_score_Aragonite': 0.9661, 'prediction_score_Variscite': 0.0064, 'prediction_score_Talc': 0.0025}
Carbonates(Nitrates)	Aragonite	Aragonite	{'prediction_score_Aragonite': 0.966, 'prediction_score_Variscite': 0.0064, 'prediction_score_Talc': 0.0025}
Carbonates(Nitrates)	Aragonite	Aragonite	{'prediction_score_Aragonite': 0.9661, 'prediction_score_Variscite': 0.0064, 'prediction_score_Talc': 0.0025}
Carbonates(Nitrates)	Aragonite	Aragonite	{'prediction_score_Aragonite': 0.9661, 'prediction_score_Variscite': 0.0064, 'prediction_score_Talc': 0.0025}
Carbonates(Nitrates)	Aragonite	Aragonite	{'prediction_score_Aragonite': 0.9661, 'prediction_score_Variscite': 0.0064, 'prediction_score_Talc': 0.0025}
Carbonates(Nitrates)	Aragonite	Aragonite	{'prediction_score_Aragonite': 0.9661, 'prediction_score_Variscite': 0.0064, 'prediction_score_Talc': 0.0025}
Carbonates(Nitrates)	Aragonite	Aragonite	{'prediction_score_Aragonite': 0.9661, 'prediction_score_Variscite': 0.0064, 'prediction_score_Talc': 0.0025}
Carbonates(Nitrates)	Aragonite	Aragonite	{'prediction_score_Aragonite': 0.966, 'prediction_score_Variscite': 0.0064, 'prediction_score_Talc': 0.0026}
Carbonates(Nitrates)	Aragonite	Aragonite	{'prediction_score_Aragonite': 0.9661, 'prediction_score_Variscite': 0.0064, 'prediction_score_Talc': 0.0025}
Carbonates(Nitrates)	Aragonite	Aragonite	{'prediction_score_Aragonite': 0.9661, 'prediction_score_Variscite': 0.0064, 'prediction_score_Talc': 0.0025}
Phosphates,Arsenates,Vanadates	Berlinite	Berlinite	{'prediction_score_Berlinite': 0.9656, 'prediction_score_Variscite': 0.0067, 'prediction_score_Talc': 0.0025}
Phosphates,Arsenates,Vanadates	Berlinite	Berlinite	{'prediction_score_Berlinite': 0.9658, 'prediction_score_Variscite': 0.0065, 'prediction_score_Talc': 0.0025}
Oxides	Berlinite	Berlinite	{'prediction_score_Berlinite': 0.9659, 'prediction_score_Variscite': 0.0065, 'prediction_score_Talc': 0.0025}
Phosphates,Arsenates,Vanadates	Berlinite	Berlinite	{'prediction_score_Berlinite': 0.9659, 'prediction_score_Variscite': 0.0065, 'prediction_score_Talc': 0.0025}
Phosphates,Arsenates,Vanadates	Berlinite	Berlinite	{'prediction_score_Berlinite': 0.9658, 'prediction_score_Variscite': 0.0065, 'prediction_score_Talc': 0.0025}
Phosphates,Arsenates,Vanadates	Berlinite	Berlinite	{'prediction_score_Berlinite': 0.9633, 'prediction_score_Variscite': 0.0085, 'prediction_score_Talc': 0.0026}
Silicates	Berlinite	Berlinite	{'prediction_score_Berlinite': 0.9658, 'prediction_score_Variscite': 0.0065, 'prediction_score_Talc': 0.0025}
Phosphates,Arsenates,Vanadates	Berlinite	Berlinite	{'prediction_score_Berlinite': 0.9658, 'prediction_score_Variscite': 0.0065, 'prediction_score_Talc': 0.0025}
Phosphates,Arsenates,Vanadates	Berlinite	Berlinite	{'prediction_score_Berlinite': 0.9658, 'prediction_score_Variscite': 0.0065, 'prediction_score_Talc': 0.0025}
Phosphates,Arsenates,Vanadates	Berlinite	Berlinite	{'prediction_score_Berlinite': 0.9659, 'prediction_score_Variscite': 0.0065, 'prediction_score_Talc': 0.0025}
Oxides	Berlinite	Berlinite	{'prediction_score_Berlinite': 0.9659, 'prediction_score_Variscite': 0.0065, 'prediction_score_Talc': 0.0025}
Oxides	Berlinite	Berlinite	{'prediction_score_Berlinite': 0.9652, 'prediction_score_Variscite': 0.0065, 'prediction_score_Talc': 0.0025}
Oxides	Berlinite	Berlinite	{'prediction_score_Berlinite': 0.9659, 'prediction_score_Variscite': 0.0065, 'prediction_score_Talc': 0.0025}
Phosphates,Arsenates,Vanadates	Berlinite	Berlinite	{'prediction_score_Berlinite': 0.9658, 'prediction_score_Variscite': 0.0065, 'prediction_score_Talc': 0.0025}
Oxides	Berlinite	Berlinite	{'prediction_score_Berlinite': 0.9657, 'prediction_score_Variscite': 0.0065, 'prediction_score_Talc': 0.0025}
Oxides	Berlinite	Berlinite	{'prediction_score_Berlinite': 0.9657, 'prediction_score_Variscite': 0.0065, 'prediction_score_Talc': 0.0025}
Carbonates(Nitrates)	Calcite	Calcite	{'prediction_score_Calcite': 0.9659, 'prediction_score_Variscite': 0.0065, 'prediction_score_Talc': 0.0026}
Carbonates(Nitrates)	Calcite	Calcite	{'prediction_score_Calcite': 0.9659, 'prediction_score_Variscite': 0.0065, 'prediction_score_Talc': 0.0026}
Carbonates(Nitrates)	Calcite	Calcite	{'prediction_score_Calcite': 0.9659, 'prediction_score_Variscite': 0.0065, 'prediction_score_Talc': 0.0026}
Carbonates(Nitrates)	Calcite	Calcite	{'prediction_score_Calcite': 0.9659, 'prediction_score_Variscite': 0.0065, 'prediction_score_Talc': 0.0026}
Carbonates(Nitrates)	Calcite	Calcite	{'prediction_score_Calcite': 0.9658, 'prediction_score_Variscite': 0.0065, 'prediction_score_Talc': 0.0026}
Carbonates(Nitrates)	Calcite	Calcite	{'prediction_score_Calcite': 0.9659, 'prediction_score_Variscite': 0.0065, 'prediction_score_Talc': 0.0026}
Carbonates(Nitrates)	Calcite	Calcite	{'prediction_score_Calcite': 0.9659, 'prediction_score_Variscite': 0.0065, 'prediction_score_Talc': 0.0026}
Carbonates(Nitrates)	Calcite	Calcite	{'prediction_score_Calcite': 0.9659, 'prediction_score_Variscite': 0.0065, 'prediction_score_Talc': 0.0026}
Carbonates(Nitrates)	Calcite	Calcite	{'prediction_score_Calcite': 0.9659, 'prediction_score_Variscite': 0.0065, 'prediction_score_Talc': 0.0026}
Carbonates(Nitrates)	Calcite	Calcite	{'prediction_score_Calcite': 0.9659, 'prediction_score_Variscite': 0.0065, 'prediction_score_Talc': 0.0026}
Carbonates(Nitrates)	Calcite	Calcite	{'prediction_score_Calcite': 0.9644, 'prediction_score_Variscite': 0.0079, 'prediction_score_Talc': 0.0026}
Carbonates(Nitrates)	Calcite	Calcite	{'prediction_score_Calcite': 0.9659, 'prediction_score_Variscite': 0.0065, 'prediction_score_Talc': 0.0026}
Carbonates(Nitrates)	Calcite	Calcite	{'prediction_score_Calcite': 0.9658, 'prediction_score_Variscite': 0.0065, 'prediction_score_Talc': 0.0026}
Carbonates(Nitrates)	Calcite	Calcite	{'prediction_score_Calcite': 0.9659, 'prediction_score_Variscite': 0.0065, 'prediction_score_Talc': 0.0026}
Carbonates(Nitrates)	Calcite	Calcite	{'prediction_score_Calcite': 0.9652, 'prediction_score_Variscite': 0.0066, 'prediction_score_Talc': 0.0026}
Carbonates(Nitrates)	Calcite	Calcite	{'prediction_score_Calcite': 0.9659, 'prediction_score_Variscite': 0.0065, 'prediction_score_Talc': 0.0026}
Carbonates(Nitrates)	Calcite	Calcite	{'prediction_score_Calcite': 0.9659, 'prediction_score_Variscite': 0.0065, 'prediction_score_Talc': 0.0026}
Carbonates(Nitrates)	Calcite	Calcite	{'prediction_score_Calcite': 0.9653, 'prediction_score_Variscite': 0.0065, 'prediction_score_Talc': 0.0026}
Carbonates(Nitrates)	Calcite	Calcite	{'prediction_score_Calcite': 0.9659, 'prediction_score_Variscite': 0.0065, 'prediction_score_Talc': 0.0026}
Carbonates(Nitrates)	Calcite	Calcite	{'prediction_score_Calcite': 0.9654, 'prediction_score_Variscite': 0.0065, 'prediction_score_Talc': 0.0026}
Carbonates(Nitrates)	Calcite	Calcite	{'prediction_score_Calcite': 0.9659, 'prediction_score_Variscite': 0.0065, 'prediction_score_Talc': 0.0026}
Carbonates(Nitrates)	Calcite	Calcite	{'prediction_score_Calcite': 0.9659, 'prediction_score_Variscite': 0.0065, 'prediction_score_Talc': 0.0026}
Carbonates(Nitrates)	Calcite	Calcite	{'prediction_score_Calcite': 0.9659, 'prediction_score_Variscite': 0.0065, 'prediction_score_Talc': 0.0026}
Carbonates(Nitrates)	Calcite	Calcite	{'prediction_score_Calcite': 0.9659, 'prediction_score_Variscite': 0.0065, 'prediction_score_Talc': 0.0026}
Carbonates(Nitrates)	Calcite	Calcite	{'prediction_score_Calcite': 0.9659, 'prediction_score_Variscite': 0.0065, 'prediction_score_Talc': 0.0026}
Carbonates(Nitrates)	Calcite	Calcite	{'prediction_score_Calcite': 0.8857, 'prediction_score_Berlinite': 0.0608, 'prediction_score_Variscite': 0.0138}
Carbonates(Nitrates)	Calcite	Calcite	{'prediction_score_Calcite': 0.9659, 'prediction_score_Variscite': 0.0065, 'prediction_score_Talc': 0.0026}
Carbonates(Nitrates)	Calcite	Calcite	{'prediction_score_Calcite': 0.9659, 'prediction_score_Variscite': 0.0065, 'prediction_score_Talc': 0.0026}
Silicates	Chlorite-serpentine	Chlorite-serpentine	{'prediction_score_Chlorite-serpentine': 0.9668, 'prediction_score_Variscite': 0.0064, 'prediction_score_Talc': 0.0025}
Silicates	Chlorite-serpentine	Chlorite-serpentine	{'prediction_score_Chlorite-serpentine': 0.9668, 'prediction_score_Variscite': 0.0064, 'prediction_score_Talc': 0.0025}
Silicates	Chlorite-serpentine	Chlorite-serpentine	{'prediction_score_Chlorite-serpentine': 0.9667, 'prediction_score_Variscite': 0.0064, 'prediction_score_Talc': 0.0025}
Silicates	Chlorite-serpentine	Chlorite-serpentine	{'prediction_score_Chlorite-serpentine': 0.9647, 'prediction_score_Variscite': 0.0064, 'prediction_score_Clinochlore': 0.0041}
Silicates	Chlorite-serpentine	Chlorite-serpentine	{'prediction_score_Chlorite-serpentine': 0.9666, 'prediction_score_Variscite': 0.0064, 'prediction_score_Talc': 0.0025}
Silicates	Chlorite-serpentine	Chlorite-serpentine	{'prediction_score_Chlorite-serpentine': 0.5018, 'prediction_score_Clinochlore': 0.4555, 'prediction_score_Variscite': 0.0088}
Silicates	Chlorite-serpentine	Chlorite-serpentine	{'prediction_score_Chlorite-serpentine': 0.9649, 'prediction_score_Variscite': 0.0065, 'prediction_score_Clinochlore': 0.0037}
Silicates	Chlorite-serpentine	Chlorite-serpentine	{'prediction_score_Chlorite-serpentine': 0.9632, 'prediction_score_Variscite': 0.0065, 'prediction_score_Clinochlore': 0.0054}
Silicates	Chlorite-serpentine	Chlorite-serpentine	{'prediction_score_Chlorite-serpentine': 0.9667, 'prediction_score_Variscite': 0.0064, 'prediction_score_Talc': 0.0025}
Silicates	Chlorite-serpentine	Chlorite-serpentine	{'prediction_score_Chlorite-serpentine': 0.9665, 'prediction_score_Variscite': 0.0064, 'prediction_score_Talc': 0.0025}
Silicates	Chlorite-serpentine	Chlorite-serpentine	{'prediction_score_Chlorite-serpentine': 0.9667, 'prediction_score_Variscite': 0.0064, 'prediction_score_Talc': 0.0025}
Silicates	Chlorite-serpentine	Chlorite-serpentine	{'prediction_score_Chlorite-serpentine': 0.9665, 'prediction_score_Variscite': 0.0064, 'prediction_score_Clinochlore': 0.0025}
Silicates	Chlorite-serpentine	Chlorite-serpentine	{'prediction_score_Chlorite-serpentine': 0.9668, 'prediction_score_Variscite': 0.0064, 'prediction_score_Talc': 0.0025}
Silicates	Chlorite-serpentine	Chlorite-serpentine	{'prediction_score_Chlorite-serpentine': 0.9667, 'prediction_score_Variscite': 0.0064, 'prediction_score_Talc': 0.0025}
Silicates	Chlorite-serpentine	Chlorite-serpentine	{'prediction_score_Chlorite-serpentine': 0.9668, 'prediction_score_Variscite': 0.0064, 'prediction_score_Talc': 0.0025}
Silicates	Chlorite-serpentine	Chlorite-serpentine	{'prediction_score_Chlorite-serpentine': 0.9667, 'prediction_score_Variscite': 0.0064, 'prediction_score_Talc': 0.0025}
Silicates	Chlorite-serpentine	Chlorite-serpentine	{'prediction_score_Chlorite-serpentine': 0.9667, 'prediction_score_Variscite': 0.0064, 'prediction_score_Talc': 0.0025}
Silicates	Chlorite-serpentine	Chlorite-serpentine	{'prediction_score_Chlorite-serpentine': 0.9668, 'prediction_score_Variscite': 0.0064, 'prediction_score_Talc': 0.0025}
Silicates	Chlorite-serpentine	Chlorite-serpentine	{'prediction_score_Chlorite-serpentine': 0.9668, 'prediction_score_Variscite': 0.0064, 'prediction_score_Talc': 0.0025}
Silicates	Chlorite-serpentine	Chlorite-serpentine	{'prediction_score_Chlorite-serpentine': 0.9668, 'prediction_score_Variscite': 0.0064, 'prediction_score_Talc': 0.0025}
Silicates	Chlorite-serpentine	Chlorite-serpentine	{'prediction_score_Chlorite-serpentine': 0.9664, 'prediction_score_Variscite': 0.0064, 'prediction_score_Clinochlore': 0.0025}
Silicates	Chlorite-serpentine	Chlorite-serpentine	{'prediction_score_Chlorite-serpentine': 0.9413, 'prediction_score_Clinochlore': 0.0271, 'prediction_score_Variscite': 0.0065}
Silicates	Chlorite-serpentine	Chlorite-serpentine	{'prediction_score_Chlorite-serpentine': 0.9654, 'prediction_score_Variscite': 0.0064, 'prediction_score_Clinochlore': 0.0034}
Silicates	Clinochlore	Clinochlore	{'prediction_score_Clinochlore': 0.9664, 'prediction_score_Variscite': 0.0065, 'prediction_score_Talc': 0.0025}
Silicates	Clinochlore	Muscovite	{'prediction_score_Muscovite': 0.966, 'prediction_score_Variscite': 0.0065, 'prediction_score_Talc': 0.0026}
Silicates	Clinochlore	Clinochlore	{'prediction_score_Clinochlore': 0.9662, 'prediction_score_Variscite': 0.0065, 'prediction_score_Talc': 0.0027}
Silicates	Clinochlore	Clinochlore	{'prediction_score_Clinochlore': 0.9664, 'prediction_score_Variscite': 0.0065, 'prediction_score_Talc': 0.0025}
Silicates	Clinochlore	Clinochlore	{'prediction_score_Clinochlore': 0.9661, 'prediction_score_Variscite': 0.0065, 'prediction_score_Talc': 0.0025}
Silicates	Clinochlore	Clinochlore	{'prediction_score_Clinochlore': 0.9663, 'prediction_score_Variscite': 0.0065, 'prediction_score_Talc': 0.0025}
Silicates	Clinochlore	Clinochlore	{'prediction_score_Clinochlore': 0.8605, 'prediction_score_Chlorite-serpentine': 0.0986, 'prediction_score_Variscite': 0.0087}
Silicates	Clinochlore	Clinochlore	{'prediction_score_Clinochlore': 0.9661, 'prediction_score_Variscite': 0.0065, 'prediction_score_Chlorite-serpentine': 0.0026}
Silicates	Clinochlore	Clinochlore	{'prediction_score_Clinochlore': 0.9664, 'prediction_score_Variscite': 0.0065, 'prediction_score_Talc': 0.0025}
Silicates	Clinochlore	Clinochlore	{'prediction_score_Clinochlore': 0.7916, 'prediction_score_Chlorite-serpentine': 0.1712, 'prediction_score_Variscite': 0.0078}
Silicates	Clinochlore	Clinochlore	{'prediction_score_Clinochlore': 0.9664, 'prediction_score_Variscite': 0.0065, 'prediction_score_Talc': 0.0025}
Silicates	Clinochlore	Clinochlore	{'prediction_score_Clinochlore': 0.9556, 'prediction_score_Chlorite-serpentine': 0.013, 'prediction_score_Variscite': 0.0065}
Silicates	Clinochlore	Clinochlore	{'prediction_score_Clinochlore': 0.9664, 'prediction_score_Variscite': 0.0065, 'prediction_score_Talc': 0.0025}
Silicates	Clinochlore	Clinochlore	{'prediction_score_Clinochlore': 0.9632, 'prediction_score_Variscite': 0.0067, 'prediction_score_Chlorite-serpentine': 0.0047}
Silicates	Clinochlore	Clinochlore	{'prediction_score_Clinochlore': 0.9664, 'prediction_score_Variscite': 0.0065, 'prediction_score_Talc': 0.0025}
Silicates	Clinochlore	Clinochlore	{'prediction_score_Clinochlore': 0.9663, 'prediction_score_Variscite': 0.0065, 'prediction_score_Talc': 0.0025}
Silicates	Clinochlore	Clinochlore	{'prediction_score_Clinochlore': 0.9662, 'prediction_score_Variscite': 0.0065, 'prediction_score_Chlorite-serpentine': 0.0025}
Silicates	Clinochlore	Clinochlore	{'prediction_score_Clinochlore': 0.9659, 'prediction_score_Variscite': 0.0065, 'prediction_score_Chlorite-serpentine': 0.0026}
Silicates	Clinochlore	Clinochlore	{'prediction_score_Clinochlore': 0.9661, 'prediction_score_Variscite': 0.0065, 'prediction_score_Chlorite-serpentine': 0.0025}
Silicates	Clinochlore	Clinochlore	{'prediction_score_Clinochlore': 0.9662, 'prediction_score_Variscite': 0.0065, 'prediction_score_Talc': 0.0025}
Silicates	Clinochlore	Clinochlore	{'prediction_score_Clinochlore': 0.9658, 'prediction_score_Variscite': 0.0065, 'prediction_score_Chlorite-serpentine': 0.0029}
Silicates	Clinochlore	Clinochlore	{'prediction_score_Clinochlore': 0.9664, 'prediction_score_Variscite': 0.0065, 'prediction_score_Talc': 0.0025}
Silicates	Clinochlore	Clinochlore	{'prediction_score_Clinochlore': 0.9663, 'prediction_score_Variscite': 0.0065, 'prediction_score_Talc': 0.0025}
Phosphates,Arsenates,Vanadates	Crandallite	Crandallite	{'prediction_score_Crandallite': 0.965, 'prediction_score_Variscite': 0.0066, 'prediction_score_Talc': 0.0026}
Phosphates,Arsenates,Vanadates	Crandallite	Crandallite	{'prediction_score_Crandallite': 0.965, 'prediction_score_Variscite': 0.0066, 'prediction_score_Talc': 0.0026}
Phosphates,Arsenates,Vanadates	Crandallite	Crandallite	{'prediction_score_Crandallite': 0.9649, 'prediction_score_Variscite': 0.0067, 'prediction_score_Talc': 0.0026}
Phosphates,Arsenates,Vanadates	Crandallite	Crandallite	{'prediction_score_Crandallite': 0.965, 'prediction_score_Variscite': 0.0066, 'prediction_score_Talc': 0.0026}
Phosphates,Arsenates,Vanadates	Crandallite	Crandallite	{'prediction_score_Crandallite': 0.9649, 'prediction_score_Variscite': 0.0066, 'prediction_score_Talc': 0.0026}
Phosphates,Arsenates,Vanadates	Crandallite	Crandallite	{'prediction_score_Crandallite': 0.965, 'prediction_score_Variscite': 0.0066, 'prediction_score_Talc': 0.0026}
Phosphates,Arsenates,Vanadates	Crandallite	Crandallite	{'prediction_score_Crandallite': 0.965, 'prediction_score_Variscite': 0.0066, 'prediction_score_Talc': 0.0026}
Phosphates,Arsenates,Vanadates	Crandallite	Crandallite	{'prediction_score_Crandallite': 0.9649, 'prediction_score_Variscite': 0.0067, 'prediction_score_Talc': 0.0026}
Phosphates,Arsenates,Vanadates	Crandallite	Crandallite	{'prediction_score_Crandallite': 0.9639, 'prediction_score_Variscite': 0.0074, 'prediction_score_Talc': 0.0026}
Phosphates,Arsenates,Vanadates	Crandallite	Crandallite	{'prediction_score_Crandallite': 0.965, 'prediction_score_Variscite': 0.0066, 'prediction_score_Talc': 0.0026}
Phosphates,Arsenates,Vanadates	Crandallite	Crandallite	{'prediction_score_Crandallite': 0.965, 'prediction_score_Variscite': 0.0066, 'prediction_score_Talc': 0.0026}
Phosphates,Arsenates,Vanadates	Crandallite	Crandallite	{'prediction_score_Crandallite': 0.965, 'prediction_score_Variscite': 0.0066, 'prediction_score_Talc': 0.0026}
Phosphates,Arsenates,Vanadates	Crandallite	Crandallite	{'prediction_score_Crandallite': 0.965, 'prediction_score_Variscite': 0.0066, 'prediction_score_Talc': 0.0026}
Phosphates,Arsenates,Vanadates	Crandallite	Crandallite	{'prediction_score_Crandallite': 0.965, 'prediction_score_Variscite': 0.0066, 'prediction_score_Talc': 0.0026}
Phosphates,Arsenates,Vanadates	Crandallite	Crandallite	{'prediction_score_Crandallite': 0.965, 'prediction_score_Variscite': 0.0066, 'prediction_score_Talc': 0.0026}
Phosphates,Arsenates,Vanadates	Crandallite	Crandallite	{'prediction_score_Crandallite': 0.965, 'prediction_score_Variscite': 0.0066, 'prediction_score_Talc': 0.0026}
Phosphates,Arsenates,Vanadates	Crandallite	Crandallite	{'prediction_score_Crandallite': 0.965, 'prediction_score_Variscite': 0.0066, 'prediction_score_Talc': 0.0026}
Phosphates,Arsenates,Vanadates	Crandallite	Crandallite	{'prediction_score_Crandallite': 0.965, 'prediction_score_Variscite': 0.0066, 'prediction_score_Talc': 0.0026}
Phosphates,Arsenates,Vanadates	Crandallite	Crandallite	{'prediction_score_Crandallite': 0.965, 'prediction_score_Variscite': 0.0066, 'prediction_score_Talc': 0.0026}
Phosphates,Arsenates,Vanadates	Crandallite	Crandallite	{'prediction_score_Crandallite': 0.9647, 'prediction_score_Variscite': 0.0068, 'prediction_score_Talc': 0.0026}
Phosphates,Arsenates,Vanadates	Crandallite	Crandallite	{'prediction_score_Crandallite': 0.965, 'prediction_score_Variscite': 0.0066, 'prediction_score_Talc': 0.0026}
Phosphates,Arsenates,Vanadates	Crandallite	Crandallite	{'prediction_score_Crandallite': 0.965, 'prediction_score_Variscite': 0.0066, 'prediction_score_Talc': 0.0026}
Phosphates,Arsenates,Vanadates	Crandallite	Crandallite	{'prediction_score_Crandallite': 0.9649, 'prediction_score_Variscite': 0.0066, 'prediction_score_Talc': 0.0026}
Halides	Fluorite	Fluorite	{'prediction_score_Fluorite': 0.9657, 'prediction_score_Variscite': 0.0064, 'prediction_score_Talc': 0.0025}
Halides	Fluorite	Fluorite	{'prediction_score_Fluorite': 0.9657, 'prediction_score_Variscite': 0.0064, 'prediction_score_Talc': 0.0025}
Halides	Fluorite	Fluorite	{'prediction_score_Fluorite': 0.9657, 'prediction_score_Variscite': 0.0064, 'prediction_score_Talc': 0.0025}
Halides	Fluorite	Fluorite	{'prediction_score_Fluorite': 0.9657, 'prediction_score_Variscite': 0.0064, 'prediction_score_Talc': 0.0025}
Halides	Fluorite	Fluorite	{'prediction_score_Fluorite': 0.9657, 'prediction_score_Variscite': 0.0064, 'prediction_score_Talc': 0.0025}
Halides	Fluorite	Fluorite	{'prediction_score_Fluorite': 0.9657, 'prediction_score_Variscite': 0.0064, 'prediction_score_Talc': 0.0025}
Halides	Fluorite	Fluorite	{'prediction_score_Fluorite': 0.9657, 'prediction_score_Variscite': 0.0064, 'prediction_score_Talc': 0.0025}
Halides	Fluorite	Fluorite	{'prediction_score_Fluorite': 0.9657, 'prediction_score_Variscite': 0.0064, 'prediction_score_Talc': 0.0025}
Halides	Fluorite	Fluorite	{'prediction_score_Fluorite': 0.9657, 'prediction_score_Variscite': 0.0064, 'prediction_score_Talc': 0.0025}
Halides	Fluorite	Fluorite	{'prediction_score_Fluorite': 0.9657, 'prediction_score_Variscite': 0.0064, 'prediction_score_Talc': 0.0025}
Halides	Fluorite	Fluorite	{'prediction_score_Fluorite': 0.9657, 'prediction_score_Variscite': 0.0064, 'prediction_score_Talc': 0.0025}
Halides	Fluorite	Fluorite	{'prediction_score_Fluorite': 0.9657, 'prediction_score_Variscite': 0.0064, 'prediction_score_Talc': 0.0025}
Halides	Fluorite	Fluorite	{'prediction_score_Fluorite': 0.9657, 'prediction_score_Variscite': 0.0064, 'prediction_score_Talc': 0.0025}
Halides	Fluorite	Fluorite	{'prediction_score_Fluorite': 0.9657, 'prediction_score_Variscite': 0.0064, 'prediction_score_Talc': 0.0025}
Halides	Fluorite	Fluorite	{'prediction_score_Fluorite': 0.9657, 'prediction_score_Variscite': 0.0064, 'prediction_score_Talc': 0.0025}
Halides	Fluorite	Fluorite	{'prediction_score_Fluorite': 0.9657, 'prediction_score_Variscite': 0.0064, 'prediction_score_Talc': 0.0025}
Halides	Fluorite	Fluorite	{'prediction_score_Fluorite': 0.9657, 'prediction_score_Variscite': 0.0064, 'prediction_score_Talc': 0.0025}
Silicates	Illite	Illite	{'prediction_score_Illite': 0.9655, 'prediction_score_Variscite': 0.0064, 'prediction_score_Talc': 0.0025}
Silicates	Illite	Illite	{'prediction_score_Illite': 0.9656, 'prediction_score_Variscite': 0.0064, 'prediction_score_Talc': 0.0025}
Silicates	Illite	Illite	{'prediction_score_Illite': 0.9656, 'prediction_score_Variscite': 0.0064, 'prediction_score_Talc': 0.0025}
Silicates	Illite	Illite	{'prediction_score_Illite': 0.9656, 'prediction_score_Variscite': 0.0064, 'prediction_score_Talc': 0.0025}
Silicates	Illite	Illite	{'prediction_score_Illite': 0.9656, 'prediction_score_Variscite': 0.0064, 'prediction_score_Talc': 0.0025}
Silicates	Illite	Illite	{'prediction_score_Illite': 0.9656, 'prediction_score_Variscite': 0.0064, 'prediction_score_Talc': 0.0025}
Silicates	Illite	Illite	{'prediction_score_Illite': 0.9656, 'prediction_score_Variscite': 0.0064, 'prediction_score_Talc': 0.0025}
Oxides	Illite	Illite	{'prediction_score_Illite': 0.9656, 'prediction_score_Variscite': 0.0064, 'prediction_score_Talc': 0.0025}
Silicates	Illite	Illite	{'prediction_score_Illite': 0.9656, 'prediction_score_Variscite': 0.0064, 'prediction_score_Talc': 0.0025}
Silicates	Illite	Illite	{'prediction_score_Illite': 0.9656, 'prediction_score_Variscite': 0.0064, 'prediction_score_Talc': 0.0025}
Silicates	Illite	Illite	{'prediction_score_Illite': 0.9656, 'prediction_score_Variscite': 0.0064, 'prediction_score_Talc': 0.0025}
Silicates	Illite	Illite	{'prediction_score_Illite': 0.9656, 'prediction_score_Variscite': 0.0064, 'prediction_score_Talc': 0.0025}
Silicates	Illite	Illite	{'prediction_score_Illite': 0.9656, 'prediction_score_Variscite': 0.0064, 'prediction_score_Talc': 0.0025}
Silicates	Illite	Illite	{'prediction_score_Illite': 0.9656, 'prediction_score_Variscite': 0.0064, 'prediction_score_Talc': 0.0025}
Silicates	Illite	Illite	{'prediction_score_Illite': 0.9656, 'prediction_score_Variscite': 0.0064, 'prediction_score_Talc': 0.0025}
Silicates	Illite	Illite	{'prediction_score_Illite': 0.9656, 'prediction_score_Variscite': 0.0064, 'prediction_score_Talc': 0.0025}
Silicates	Illite	Illite	{'prediction_score_Illite': 0.9656, 'prediction_score_Variscite': 0.0064, 'prediction_score_Talc': 0.0025}
Silicates	Illite	Illite	{'prediction_score_Illite': 0.9656, 'prediction_score_Variscite': 0.0064, 'prediction_score_Talc': 0.0025}
Silicates	Illite	Illite	{'prediction_score_Illite': 0.9656, 'prediction_score_Variscite': 0.0064, 'prediction_score_Talc': 0.0025}
Silicates	Illite	Illite	{'prediction_score_Illite': 0.9656, 'prediction_score_Variscite': 0.0064, 'prediction_score_Talc': 0.0025}
Oxides	Illite	Illite	{'prediction_score_Illite': 0.9656, 'prediction_score_Variscite': 0.0064, 'prediction_score_Talc': 0.0025}
Silicates	Illite	Illite	{'prediction_score_Illite': 0.9656, 'prediction_score_Variscite': 0.0064, 'prediction_score_Talc': 0.0025}
Silicates	Illite	Illite	{'prediction_score_Illite': 0.9656, 'prediction_score_Variscite': 0.0064, 'prediction_score_Talc': 0.0025}
Oxides	Illite	Illite	{'prediction_score_Illite': 0.9652, 'prediction_score_Variscite': 0.0064, 'prediction_score_Talc': 0.0025}
Silicates	Illite	Illite	{'prediction_score_Illite': 0.9655, 'prediction_score_Variscite': 0.0064, 'prediction_score_Talc': 0.0025}
Silicates	Illite	Illite	{'prediction_score_Illite': 0.9656, 'prediction_score_Variscite': 0.0064, 'prediction_score_Talc': 0.0025}
Phosphates,Arsenates,Vanadates	Metavariscite	Metavariscite	{'prediction_score_Metavariscite': 0.9649, 'prediction_score_Variscite': 0.0068, 'prediction_score_Talc': 0.0025}
Phosphates,Arsenates,Vanadates	Metavariscite	Metavariscite	{'prediction_score_Metavariscite': 0.9652, 'prediction_score_Variscite': 0.0065, 'prediction_score_Talc': 0.0025}
Phosphates,Arsenates,Vanadates	Metavariscite	Metavariscite	{'prediction_score_Metavariscite': 0.9652, 'prediction_score_Variscite': 0.0065, 'prediction_score_Talc': 0.0025}
Phosphates,Arsenates,Vanadates	Metavariscite	Metavariscite	{'prediction_score_Metavariscite': 0.9651, 'prediction_score_Variscite': 0.0066, 'prediction_score_Talc': 0.0025}
Phosphates,Arsenates,Vanadates	Metavariscite	Metavariscite	{'prediction_score_Metavariscite': 0.9652, 'prediction_score_Variscite': 0.0065, 'prediction_score_Talc': 0.0025}
Phosphates,Arsenates,Vanadates	Metavariscite	Metavariscite	{'prediction_score_Metavariscite': 0.9652, 'prediction_score_Variscite': 0.0065, 'prediction_score_Talc': 0.0025}
Phosphates,Arsenates,Vanadates	Metavariscite	Metavariscite	{'prediction_score_Metavariscite': 0.9648, 'prediction_score_Variscite': 0.0069, 'prediction_score_Talc': 0.0026}
Phosphates,Arsenates,Vanadates	Metavariscite	Metavariscite	{'prediction_score_Metavariscite': 0.9651, 'prediction_score_Variscite': 0.0066, 'prediction_score_Talc': 0.0025}
Phosphates,Arsenates,Vanadates	Metavariscite	Metavariscite	{'prediction_score_Metavariscite': 0.9652, 'prediction_score_Variscite': 0.0066, 'prediction_score_Talc': 0.0025}
Phosphates,Arsenates,Vanadates	Metavariscite	Metavariscite	{'prediction_score_Metavariscite': 0.7777, 'prediction_score_Variscite': 0.1928, 'prediction_score_Talc': 0.0026}
Phosphates,Arsenates,Vanadates	Metavariscite	Metavariscite	{'prediction_score_Metavariscite': 0.9652, 'prediction_score_Variscite': 0.0066, 'prediction_score_Talc': 0.0025}
Phosphates,Arsenates,Vanadates	Metavariscite	Metavariscite	{'prediction_score_Metavariscite': 0.9636, 'prediction_score_Variscite': 0.0081, 'prediction_score_Talc': 0.0026}
Phosphates,Arsenates,Vanadates	Metavariscite	Metavariscite	{'prediction_score_Metavariscite': 0.9651, 'prediction_score_Variscite': 0.0067, 'prediction_score_Talc': 0.0025}
Phosphates,Arsenates,Vanadates	Metavariscite	Metavariscite	{'prediction_score_Metavariscite': 0.9652, 'prediction_score_Variscite': 0.0066, 'prediction_score_Talc': 0.0025}
Phosphates,Arsenates,Vanadates	Metavariscite	Metavariscite	{'prediction_score_Metavariscite': 0.965, 'prediction_score_Variscite': 0.0067, 'prediction_score_Talc': 0.0025}
Phosphates,Arsenates,Vanadates	Metavariscite	Metavariscite	{'prediction_score_Metavariscite': 0.9652, 'prediction_score_Variscite': 0.0065, 'prediction_score_Talc': 0.0025}
Phosphates,Arsenates,Vanadates	Metavariscite	Metavariscite	{'prediction_score_Metavariscite': 0.9652, 'prediction_score_Variscite': 0.0066, 'prediction_score_Talc': 0.0025}
Phosphates,Arsenates,Vanadates	Metavariscite	Metavariscite	{'prediction_score_Metavariscite': 0.9649, 'prediction_score_Variscite': 0.0068, 'prediction_score_Talc': 0.0026}
Silicates	Muscovite	Muscovite	{'prediction_score_Muscovite': 0.9661, 'prediction_score_Variscite': 0.0065, 'prediction_score_Talc': 0.0026}
Silicates	Muscovite	Muscovite	{'prediction_score_Muscovite': 0.9083, 'prediction_score_Clinochlore': 0.0182, 'prediction_score_Chlorite-serpentine': 0.0171}
Silicates	Muscovite	Muscovite	{'prediction_score_Muscovite': 0.9661, 'prediction_score_Variscite': 0.0065, 'prediction_score_Talc': 0.0026}
Silicates	Muscovite	Muscovite	{'prediction_score_Muscovite': 0.9661, 'prediction_score_Variscite': 0.0065, 'prediction_score_Talc': 0.0026}
Silicates	Muscovite	Muscovite	{'prediction_score_Muscovite': 0.9658, 'prediction_score_Variscite': 0.0065, 'prediction_score_Talc': 0.0026}
Silicates	Muscovite	Muscovite	{'prediction_score_Muscovite': 0.9661, 'prediction_score_Variscite': 0.0065, 'prediction_score_Talc': 0.0026}
Silicates	Muscovite	Muscovite	{'prediction_score_Muscovite': 0.9661, 'prediction_score_Variscite': 0.0065, 'prediction_score_Talc': 0.0026}
Silicates	Muscovite	Muscovite	{'prediction_score_Muscovite': 0.9661, 'prediction_score_Variscite': 0.0065, 'prediction_score_Talc': 0.0026}
Silicates	Muscovite	Muscovite	{'prediction_score_Muscovite': 0.9661, 'prediction_score_Variscite': 0.0065, 'prediction_score_Talc': 0.0026}
Silicates	Muscovite	Muscovite	{'prediction_score_Muscovite': 0.9661, 'prediction_score_Variscite': 0.0065, 'prediction_score_Talc': 0.0026}
Silicates	Muscovite	Muscovite	{'prediction_score_Muscovite': 0.9661, 'prediction_score_Variscite': 0.0065, 'prediction_score_Talc': 0.0026}
Silicates	Muscovite	Muscovite	{'prediction_score_Muscovite': 0.9661, 'prediction_score_Variscite': 0.0065, 'prediction_score_Talc': 0.0026}
Silicates	Muscovite	Muscovite	{'prediction_score_Muscovite': 0.9661, 'prediction_score_Variscite': 0.0065, 'prediction_score_Talc': 0.0026}
Silicates	Muscovite	Muscovite	{'prediction_score_Muscovite': 0.9659, 'prediction_score_Variscite': 0.0066, 'prediction_score_Talc': 0.0026}
Silicates	Muscovite	Muscovite	{'prediction_score_Muscovite': 0.9661, 'prediction_score_Variscite': 0.0065, 'prediction_score_Talc': 0.0026}
Silicates	Muscovite	Muscovite	{'prediction_score_Muscovite': 0.9661, 'prediction_score_Variscite': 0.0065, 'prediction_score_Talc': 0.0026}
Silicates	Muscovite	Muscovite	{'prediction_score_Muscovite': 0.9661, 'prediction_score_Variscite': 0.0065, 'prediction_score_Talc': 0.0026}
Silicates	Muscovite	Muscovite	{'prediction_score_Muscovite': 0.966, 'prediction_score_Variscite': 0.0065, 'prediction_score_Talc': 0.0026}
Silicates	Muscovite	Muscovite	{'prediction_score_Muscovite': 0.9661, 'prediction_score_Variscite': 0.0065, 'prediction_score_Talc': 0.0026}
Silicates	Muscovite	Muscovite	{'prediction_score_Muscovite': 0.9661, 'prediction_score_Variscite': 0.0065, 'prediction_score_Talc': 0.0026}
Silicates	Muscovite	Muscovite	{'prediction_score_Muscovite': 0.9661, 'prediction_score_Variscite': 0.0065, 'prediction_score_Talc': 0.0026}
Silicates	Muscovite	Muscovite	{'prediction_score_Muscovite': 0.9661, 'prediction_score_Variscite': 0.0065, 'prediction_score_Talc': 0.0026}
Silicates	Muscovite	Muscovite	{'prediction_score_Muscovite': 0.9661, 'prediction_score_Variscite': 0.0065, 'prediction_score_Talc': 0.0026}
Silicates	Muscovite	Muscovite	{'prediction_score_Muscovite': 0.9532, 'prediction_score_Variscite': 0.0084, 'prediction_score_Chlorite-serpentine': 0.0067}
Silicates	Muscovite	Muscovite	{'prediction_score_Muscovite': 0.9661, 'prediction_score_Variscite': 0.0065, 'prediction_score_Talc': 0.0026}
Silicates	Muscovite	Muscovite	{'prediction_score_Muscovite': 0.9661, 'prediction_score_Variscite': 0.0065, 'prediction_score_Talc': 0.0026}
Silicates	Muscovite	Muscovite	{'prediction_score_Muscovite': 0.9661, 'prediction_score_Variscite': 0.0065, 'prediction_score_Talc': 0.0026}
Silicates	Muscovite	Muscovite	{'prediction_score_Muscovite': 0.9661, 'prediction_score_Variscite': 0.0065, 'prediction_score_Talc': 0.0026}
Silicates	Muscovite	Muscovite	{'prediction_score_Muscovite': 0.9661, 'prediction_score_Variscite': 0.0065, 'prediction_score_Talc': 0.0026}
Silicates	Muscovite	Muscovite	{'prediction_score_Muscovite': 0.9661, 'prediction_score_Variscite': 0.0065, 'prediction_score_Talc': 0.0026}
Phosphates,Arsenates,Vanadates	Planerite	Planerite	{'prediction_score_Planerite': 0.9661, 'prediction_score_Variscite': 0.0064, 'prediction_score_Talc': 0.0025}
Carbonates(Nitrates)	Planerite	Planerite	{'prediction_score_Planerite': 0.966, 'prediction_score_Variscite': 0.0064, 'prediction_score_Talc': 0.0025}
Carbonates(Nitrates)	Planerite	Planerite	{'prediction_score_Planerite': 0.9658, 'prediction_score_Variscite': 0.0065, 'prediction_score_Talc': 0.0025}
Phosphates,Arsenates,Vanadates	Planerite	Planerite	{'prediction_score_Planerite': 0.966, 'prediction_score_Variscite': 0.0064, 'prediction_score_Talc': 0.0025}
Carbonates(Nitrates)	Planerite	Planerite	{'prediction_score_Planerite': 0.9661, 'prediction_score_Variscite': 0.0064, 'prediction_score_Talc': 0.0025}
Phosphates,Arsenates,Vanadates	Planerite	Planerite	{'prediction_score_Planerite': 0.966, 'prediction_score_Variscite': 0.0064, 'prediction_score_Talc': 0.0025}
Phosphates,Arsenates,Vanadates	Planerite	Planerite	{'prediction_score_Planerite': 0.966, 'prediction_score_Variscite': 0.0064, 'prediction_score_Talc': 0.0025}
Phosphates,Arsenates,Vanadates	Planerite	Planerite	{'prediction_score_Planerite': 0.9659, 'prediction_score_Variscite': 0.0065, 'prediction_score_Talc': 0.0025}
Phosphates,Arsenates,Vanadates	Planerite	Planerite	{'prediction_score_Planerite': 0.966, 'prediction_score_Variscite': 0.0064, 'prediction_score_Talc': 0.0025}
Phosphates,Arsenates,Vanadates	Planerite	Planerite	{'prediction_score_Planerite': 0.9661, 'prediction_score_Variscite': 0.0064, 'prediction_score_Talc': 0.0025}
Phosphates,Arsenates,Vanadates	Planerite	Planerite	{'prediction_score_Planerite': 0.9661, 'prediction_score_Variscite': 0.0064, 'prediction_score_Talc': 0.0025}
Phosphates,Arsenates,Vanadates	Planerite	Planerite	{'prediction_score_Planerite': 0.966, 'prediction_score_Variscite': 0.0064, 'prediction_score_Talc': 0.0025}
Phosphates,Arsenates,Vanadates	Planerite	Planerite	{'prediction_score_Planerite': 0.966, 'prediction_score_Variscite': 0.0064, 'prediction_score_Talc': 0.0025}
Phosphates,Arsenates,Vanadates	Planerite	Planerite	{'prediction_score_Planerite': 0.9659, 'prediction_score_Variscite': 0.0064, 'prediction_score_Talc': 0.0025}
Phosphates,Arsenates,Vanadates	Planerite	Planerite	{'prediction_score_Planerite': 0.9661, 'prediction_score_Variscite': 0.0064, 'prediction_score_Talc': 0.0025}
Phosphates,Arsenates,Vanadates	Planerite	Planerite	{'prediction_score_Planerite': 0.9661, 'prediction_score_Variscite': 0.0064, 'prediction_score_Talc': 0.0025}
Phosphates,Arsenates,Vanadates	Planerite	Planerite	{'prediction_score_Planerite': 0.9657, 'prediction_score_Variscite': 0.0065, 'prediction_score_Aheylite': 0.0025}
Phosphates,Arsenates,Vanadates	Planerite	Planerite	{'prediction_score_Planerite': 0.966, 'prediction_score_Variscite': 0.0064, 'prediction_score_Talc': 0.0025}
Phosphates,Arsenates,Vanadates	Planerite	Planerite	{'prediction_score_Planerite': 0.966, 'prediction_score_Variscite': 0.0064, 'prediction_score_Talc': 0.0025}
Oxides	Quartz	Quartz	{'prediction_score_Quartz': 0.9656, 'prediction_score_Variscite': 0.0064, 'prediction_score_Talc': 0.0025}
Oxides	Quartz	Quartz	{'prediction_score_Quartz': 0.9656, 'prediction_score_Variscite': 0.0064, 'prediction_score_Talc': 0.0025}
Oxides	Quartz	Quartz	{'prediction_score_Quartz': 0.9656, 'prediction_score_Variscite': 0.0064, 'prediction_score_Talc': 0.0025}
Oxides	Quartz	Quartz	{'prediction_score_Quartz': 0.9656, 'prediction_score_Variscite': 0.0064, 'prediction_score_Talc': 0.0025}
Oxides	Quartz	Quartz	{'prediction_score_Quartz': 0.9656, 'prediction_score_Variscite': 0.0064, 'prediction_score_Talc': 0.0025}
Oxides	Quartz	Quartz	{'prediction_score_Quartz': 0.9656, 'prediction_score_Variscite': 0.0064, 'prediction_score_Talc': 0.0025}
Oxides	Quartz	Quartz	{'prediction_score_Quartz': 0.9656, 'prediction_score_Variscite': 0.0064, 'prediction_score_Talc': 0.0025}
Oxides	Quartz	Quartz	{'prediction_score_Quartz': 0.9656, 'prediction_score_Variscite': 0.0064, 'prediction_score_Talc': 0.0025}
Oxides	Quartz	Quartz	{'prediction_score_Quartz': 0.9656, 'prediction_score_Variscite': 0.0064, 'prediction_score_Talc': 0.0025}
Oxides	Quartz	Quartz	{'prediction_score_Quartz': 0.9655, 'prediction_score_Variscite': 0.0064, 'prediction_score_Talc': 0.0025}
Oxides	Quartz	Quartz	{'prediction_score_Quartz': 0.9656, 'prediction_score_Variscite': 0.0064, 'prediction_score_Talc': 0.0025}
Oxides	Quartz	Quartz	{'prediction_score_Quartz': 0.9656, 'prediction_score_Variscite': 0.0064, 'prediction_score_Talc': 0.0025}
Oxides	Quartz	Quartz	{'prediction_score_Quartz': 0.9656, 'prediction_score_Variscite': 0.0064, 'prediction_score_Talc': 0.0025}
Oxides	Quartz	Quartz	{'prediction_score_Quartz': 0.9656, 'prediction_score_Variscite': 0.0064, 'prediction_score_Talc': 0.0025}
Oxides	Quartz	Quartz	{'prediction_score_Quartz': 0.9656, 'prediction_score_Variscite': 0.0064, 'prediction_score_Talc': 0.0025}
Oxides	Quartz	Quartz	{'prediction_score_Quartz': 0.9656, 'prediction_score_Variscite': 0.0064, 'prediction_score_Talc': 0.0025}
Oxides	Quartz	Quartz	{'prediction_score_Quartz': 0.9656, 'prediction_score_Variscite': 0.0064, 'prediction_score_Talc': 0.0025}
Oxides	Quartz	Quartz	{'prediction_score_Quartz': 0.9655, 'prediction_score_Variscite': 0.0064, 'prediction_score_Talc': 0.0025}
Oxides	Quartz	Quartz	{'prediction_score_Quartz': 0.9656, 'prediction_score_Variscite': 0.0064, 'prediction_score_Talc': 0.0025}
Oxides	Quartz	Quartz	{'prediction_score_Quartz': 0.9654, 'prediction_score_Variscite': 0.0064, 'prediction_score_Talc': 0.0025}
Oxides	Strengite	Strengite	{'prediction_score_Strengite': 0.9655, 'prediction_score_Variscite': 0.0064, 'prediction_score_Talc': 0.0025}
Phosphates,Arsenates,Vanadates	Strengite	Strengite	{'prediction_score_Strengite': 0.9655, 'prediction_score_Variscite': 0.0064, 'prediction_score_Talc': 0.0025}
Phosphates,Arsenates,Vanadates	Strengite	Strengite	{'prediction_score_Strengite': 0.9655, 'prediction_score_Variscite': 0.0064, 'prediction_score_Talc': 0.0025}
Phosphates,Arsenates,Vanadates	Strengite	Strengite	{'prediction_score_Strengite': 0.9654, 'prediction_score_Variscite': 0.0065, 'prediction_score_Talc': 0.0025}
Oxides	Strengite	Strengite	{'prediction_score_Strengite': 0.9654, 'prediction_score_Variscite': 0.0065, 'prediction_score_Talc': 0.0025}
Phosphates,Arsenates,Vanadates	Strengite	Strengite	{'prediction_score_Strengite': 0.9655, 'prediction_score_Variscite': 0.0064, 'prediction_score_Talc': 0.0025}
Phosphates,Arsenates,Vanadates	Strengite	Strengite	{'prediction_score_Strengite': 0.9654, 'prediction_score_Variscite': 0.0065, 'prediction_score_Talc': 0.0025}
Phosphates,Arsenates,Vanadates	Strengite	Strengite	{'prediction_score_Strengite': 0.9655, 'prediction_score_Variscite': 0.0064, 'prediction_score_Talc': 0.0025}
Phosphates,Arsenates,Vanadates	Strengite	Strengite	{'prediction_score_Strengite': 0.9655, 'prediction_score_Variscite': 0.0064, 'prediction_score_Talc': 0.0025}
Phosphates,Arsenates,Vanadates	Strengite	Strengite	{'prediction_score_Strengite': 0.9655, 'prediction_score_Variscite': 0.0064, 'prediction_score_Talc': 0.0025}
Phosphates,Arsenates,Vanadates	Strengite	Strengite	{'prediction_score_Strengite': 0.9655, 'prediction_score_Variscite': 0.0064, 'prediction_score_Talc': 0.0025}
Oxides	Strengite	Strengite	{'prediction_score_Strengite': 0.9654, 'prediction_score_Variscite': 0.0065, 'prediction_score_Talc': 0.0025}
Phosphates,Arsenates,Vanadates	Strengite	Strengite	{'prediction_score_Strengite': 0.9654, 'prediction_score_Variscite': 0.0065, 'prediction_score_Talc': 0.0025}
Phosphates,Arsenates,Vanadates	Strengite	Strengite	{'prediction_score_Strengite': 0.9654, 'prediction_score_Variscite': 0.0065, 'prediction_score_Talc': 0.0025}
Phosphates,Arsenates,Vanadates	Strengite	Strengite	{'prediction_score_Strengite': 0.9655, 'prediction_score_Variscite': 0.0064, 'prediction_score_Talc': 0.0025}
Phosphates,Arsenates,Vanadates	Strengite	Strengite	{'prediction_score_Strengite': 0.9655, 'prediction_score_Variscite': 0.0064, 'prediction_score_Talc': 0.0025}
Phosphates,Arsenates,Vanadates	Strengite	Strengite	{'prediction_score_Strengite': 0.9654, 'prediction_score_Variscite': 0.0064, 'prediction_score_Talc': 0.0025}
Phosphates,Arsenates,Vanadates	Strengite	Strengite	{'prediction_score_Strengite': 0.9655, 'prediction_score_Variscite': 0.0064, 'prediction_score_Talc': 0.0025}
Phosphates,Arsenates,Vanadates	Strengite	Strengite	{'prediction_score_Strengite': 0.9655, 'prediction_score_Variscite': 0.0064, 'prediction_score_Talc': 0.0025}
Phosphates,Arsenates,Vanadates	Strengite	Strengite	{'prediction_score_Strengite': 0.9655, 'prediction_score_Variscite': 0.0064, 'prediction_score_Talc': 0.0025}
Phosphates,Arsenates,Vanadates	Strengite	Strengite	{'prediction_score_Strengite': 0.9655, 'prediction_score_Variscite': 0.0064, 'prediction_score_Talc': 0.0025}
Phosphates,Arsenates,Vanadates	Strengite	Strengite	{'prediction_score_Strengite': 0.9654, 'prediction_score_Variscite': 0.0064, 'prediction_score_Talc': 0.0025}
Phosphates,Arsenates,Vanadates	Strengite	Strengite	{'prediction_score_Strengite': 0.9654, 'prediction_score_Variscite': 0.0064, 'prediction_score_Talc': 0.0025}
Phosphates,Arsenates,Vanadates	Strengite	Strengite	{'prediction_score_Strengite': 0.9654, 'prediction_score_Variscite': 0.0065, 'prediction_score_Talc': 0.0025}
Phosphates,Arsenates,Vanadates	Strengite	Strengite	{'prediction_score_Strengite': 0.9654, 'prediction_score_Variscite': 0.0065, 'prediction_score_Talc': 0.0025}
Phosphates,Arsenates,Vanadates	Strengite	Strengite	{'prediction_score_Strengite': 0.9654, 'prediction_score_Variscite': 0.0065, 'prediction_score_Talc': 0.0025}
Phosphates,Arsenates,Vanadates	Strengite	Strengite	{'prediction_score_Strengite': 0.9655, 'prediction_score_Variscite': 0.0064, 'prediction_score_Talc': 0.0025}
Phosphates,Arsenates,Vanadates	Strengite	Strengite	{'prediction_score_Strengite': 0.9654, 'prediction_score_Variscite': 0.0065, 'prediction_score_Talc': 0.0025}
Phosphates,Arsenates,Vanadates	Strengite	Strengite	{'prediction_score_Strengite': 0.9654, 'prediction_score_Variscite': 0.0064, 'prediction_score_Talc': 0.0025}
Phosphates,Arsenates,Vanadates	Strengite	Strengite	{'prediction_score_Strengite': 0.9655, 'prediction_score_Variscite': 0.0064, 'prediction_score_Talc': 0.0025}
Phosphates,Arsenates,Vanadates	Strengite	Strengite	{'prediction_score_Strengite': 0.9654, 'prediction_score_Variscite': 0.0065, 'prediction_score_Talc': 0.0025}
Silicates	Talc	Talc	{'prediction_score_Talc': 0.9664, 'prediction_score_Variscite': 0.0065, 'prediction_score_Chlorite-serpentine': 0.0023}
Silicates	Talc	Talc	{'prediction_score_Talc': 0.9666, 'prediction_score_Variscite': 0.0065, 'prediction_score_Clinochlore': 0.0023}
Silicates	Talc	Talc	{'prediction_score_Talc': 0.9666, 'prediction_score_Variscite': 0.0065, 'prediction_score_Aheylite': 0.0022}
Silicates	Talc	Talc	{'prediction_score_Talc': 0.9666, 'prediction_score_Variscite': 0.0065, 'prediction_score_Aheylite': 0.0022}
Silicates	Talc	Variscite	{'prediction_score_Variscite': 0.766, 'prediction_score_Berlinite': 0.0695, 'prediction_score_Calcite': 0.0635}
Silicates	Talc	Talc	{'prediction_score_Talc': 0.9666, 'prediction_score_Variscite': 0.0065, 'prediction_score_Aheylite': 0.0022}
Silicates	Talc	Talc	{'prediction_score_Talc': 0.9666, 'prediction_score_Variscite': 0.0065, 'prediction_score_Aheylite': 0.0022}
Silicates	Talc	Talc	{'prediction_score_Talc': 0.9666, 'prediction_score_Variscite': 0.0065, 'prediction_score_Aheylite': 0.0022}
Silicates	Talc	Talc	{'prediction_score_Talc': 0.9666, 'prediction_score_Variscite': 0.0065, 'prediction_score_Aheylite': 0.0022}
Silicates	Talc	Talc	{'prediction_score_Talc': 0.9666, 'prediction_score_Variscite': 0.0065, 'prediction_score_Aheylite': 0.0022}
Silicates	Talc	Talc	{'prediction_score_Talc': 0.9666, 'prediction_score_Variscite': 0.0065, 'prediction_score_Aheylite': 0.0022}
Silicates	Talc	Talc	{'prediction_score_Talc': 0.9666, 'prediction_score_Variscite': 0.0065, 'prediction_score_Aheylite': 0.0022}
Silicates	Talc	Talc	{'prediction_score_Talc': 0.9666, 'prediction_score_Variscite': 0.0065, 'prediction_score_Aheylite': 0.0022}
Silicates	Talc	Talc	{'prediction_score_Talc': 0.9666, 'prediction_score_Variscite': 0.0065, 'prediction_score_Aheylite': 0.0022}
Silicates	Talc	Talc	{'prediction_score_Talc': 0.9666, 'prediction_score_Variscite': 0.0065, 'prediction_score_Aheylite': 0.0022}
Silicates	Talc	Talc	{'prediction_score_Talc': 0.9666, 'prediction_score_Variscite': 0.0065, 'prediction_score_Aheylite': 0.0022}
Silicates	Talc	Talc	{'prediction_score_Talc': 0.9666, 'prediction_score_Variscite': 0.0065, 'prediction_score_Aheylite': 0.0022}
Silicates	Talc	Talc	{'prediction_score_Talc': 0.9666, 'prediction_score_Variscite': 0.0065, 'prediction_score_Clinochlore': 0.0023}
Silicates	Talc	Talc	{'prediction_score_Talc': 0.9666, 'prediction_score_Variscite': 0.0065, 'prediction_score_Aheylite': 0.0022}
Silicates	Talc	Talc	{'prediction_score_Talc': 0.9666, 'prediction_score_Variscite': 0.0065, 'prediction_score_Aheylite': 0.0022}
Silicates	Talc	Talc	{'prediction_score_Talc': 0.9666, 'prediction_score_Variscite': 0.0065, 'prediction_score_Aheylite': 0.0022}
Silicates	Talc	Talc	{'prediction_score_Talc': 0.9666, 'prediction_score_Variscite': 0.0065, 'prediction_score_Aheylite': 0.0022}
Silicates	Talc	Talc	{'prediction_score_Talc': 0.9666, 'prediction_score_Variscite': 0.0065, 'prediction_score_Aheylite': 0.0022}
Silicates	Talc	Talc	{'prediction_score_Talc': 0.9666, 'prediction_score_Variscite': 0.0065, 'prediction_score_Aheylite': 0.0022}
Phosphates,Arsenates,Vanadates	Turquoise	Turquoise	{'prediction_score_Turquoise': 0.9512, 'prediction_score_Aheylite': 0.01, 'prediction_score_Variscite': 0.0076}
Carbonates(Nitrates)	Turquoise	Turquoise	{'prediction_score_Turquoise': 0.9659, 'prediction_score_Variscite': 0.0064, 'prediction_score_Talc': 0.0025}
Carbonates(Nitrates)	Turquoise	Turquoise	{'prediction_score_Turquoise': 0.9659, 'prediction_score_Variscite': 0.0064, 'prediction_score_Talc': 0.0025}
Carbonates(Nitrates)	Turquoise	Turquoise	{'prediction_score_Turquoise': 0.9659, 'prediction_score_Variscite': 0.0064, 'prediction_score_Talc': 0.0025}
Silicates	Turquoise	Turquoise	{'prediction_score_Turquoise': 0.9659, 'prediction_score_Variscite': 0.0064, 'prediction_score_Talc': 0.0025}
Carbonates(Nitrates)	Turquoise	Turquoise	{'prediction_score_Turquoise': 0.9659, 'prediction_score_Variscite': 0.0064, 'prediction_score_Talc': 0.0025}
Phosphates,Arsenates,Vanadates	Turquoise	Turquoise	{'prediction_score_Turquoise': 0.9658, 'prediction_score_Variscite': 0.0065, 'prediction_score_Talc': 0.0025}
Carbonates(Nitrates)	Turquoise	Turquoise	{'prediction_score_Turquoise': 0.9659, 'prediction_score_Variscite': 0.0064, 'prediction_score_Talc': 0.0025}
Phosphates,Arsenates,Vanadates	Turquoise	Turquoise	{'prediction_score_Turquoise': 0.9657, 'prediction_score_Variscite': 0.0064, 'prediction_score_Talc': 0.0025}
Phosphates,Arsenates,Vanadates	Turquoise	Turquoise	{'prediction_score_Turquoise': 0.9659, 'prediction_score_Variscite': 0.0064, 'prediction_score_Talc': 0.0025}
Carbonates(Nitrates)	Turquoise	Turquoise	{'prediction_score_Turquoise': 0.9659, 'prediction_score_Variscite': 0.0064, 'prediction_score_Talc': 0.0025}
Carbonates(Nitrates)	Turquoise	Turquoise	{'prediction_score_Turquoise': 0.9659, 'prediction_score_Variscite': 0.0064, 'prediction_score_Talc': 0.0025}
Phosphates,Arsenates,Vanadates	Turquoise	Turquoise	{'prediction_score_Turquoise': 0.9659, 'prediction_score_Variscite': 0.0064, 'prediction_score_Talc': 0.0025}
Carbonates(Nitrates)	Turquoise	Turquoise	{'prediction_score_Turquoise': 0.9659, 'prediction_score_Variscite': 0.0064, 'prediction_score_Talc': 0.0025}
Phosphates,Arsenates,Vanadates	Turquoise	Turquoise	{'prediction_score_Turquoise': 0.9659, 'prediction_score_Variscite': 0.0064, 'prediction_score_Talc': 0.0025}
Phosphates,Arsenates,Vanadates	Turquoise	Turquoise	{'prediction_score_Turquoise': 0.9512, 'prediction_score_Aheylite': 0.01, 'prediction_score_Variscite': 0.0076}
Phosphates,Arsenates,Vanadates	Turquoise	Turquoise	{'prediction_score_Turquoise': 0.9656, 'prediction_score_Variscite': 0.0064, 'prediction_score_Talc': 0.0025}
Phosphates,Arsenates,Vanadates	Turquoise	Turquoise	{'prediction_score_Turquoise': 0.9659, 'prediction_score_Variscite': 0.0064, 'prediction_score_Talc': 0.0025}
Phosphates,Arsenates,Vanadates	Turquoise	Turquoise	{'prediction_score_Turquoise': 0.9659, 'prediction_score_Variscite': 0.0064, 'prediction_score_Talc': 0.0025}
Phosphates,Arsenates,Vanadates	Turquoise	Turquoise	{'prediction_score_Turquoise': 0.9659, 'prediction_score_Variscite': 0.0064, 'prediction_score_Talc': 0.0025}
Carbonates(Nitrates)	Turquoise	Turquoise	{'prediction_score_Turquoise': 0.9659, 'prediction_score_Variscite': 0.0064, 'prediction_score_Talc': 0.0025}
Phosphates,Arsenates,Vanadates	Turquoise	Turquoise	{'prediction_score_Turquoise': 0.9658, 'prediction_score_Variscite': 0.0064, 'prediction_score_Talc': 0.0025}
Phosphates,Arsenates,Vanadates	Turquoise	Turquoise	{'prediction_score_Turquoise': 0.9659, 'prediction_score_Variscite': 0.0064, 'prediction_score_Talc': 0.0025}
Carbonates(Nitrates)	Turquoise	Turquoise	{'prediction_score_Turquoise': 0.9659, 'prediction_score_Variscite': 0.0064, 'prediction_score_Talc': 0.0025}
