# Supplementary material for: A supervised multiclass framework for mineral classification of Iberian beads
Source: PLoS One. 2024 Jul 10;19(7):e0302563. doi: 10.1371/journal.pone.0302563 (PMC11236108; doi:10.1371/journal.pone.0302563)
Supplement: S2 Table. Proof-of-concept evaluation metrics. Accuracy, recall, precision and F-1 score metrics — (XLSX) [file pone.0302563.s005.xlsx]

## Sheet: Proof-of-concept metrics
Class	Precision	Recall	F1-score	Cases
Chlorite-serpentine	0.0	0.0	0.0	0
Clinochlore	0.6	0.33	0.44	6
Fluorite	1.0	1.0	1.0	2
Muscovite	0.62	1.0	0.76	5
Talc	1.0	0.83	0.90	12
Variscite	0.0	0.0	0.0	0
Accuracy	0.76	0.76	0.76	0.76
macro avg	0.54	0.52	0.52	25
weighted avg	0.84	0.76	0.77	25
